# Supplementary material for: Long operating lifetime mid-infrared LEDs based on black phosphorus
Source: Nat Commun. 2023 Aug 10;14:4845. doi: 10.1038/s41467-023-40602-5 (PMC10415361; doi:10.1038/s41467-023-40602-5)
Supplement: Supplementary file 5 — Source Data [file 41467_2023_40602_MOESM5_ESM.zip]

Archive with 8 entries (8 files):
- SourceData_Fig1.xlsx
- __MACOSX/._SourceData_Fig1.xlsx
- SourceData_Fig2.xlsx
- __MACOSX/._SourceData_Fig2.xlsx
- SourceData_Fig3.xlsx
- __MACOSX/._SourceData_Fig3.xlsx
- SourceData_Fig4.xlsx
- __MACOSX/._SourceData_Fig4.xlsx
