# Supplementary material for: Long operating lifetime mid-infrared LEDs based on black phosphorus
Source: Nat Commun. 2023 Aug 10;14:4845. doi: 10.1038/s41467-023-40602-5 (PMC10415361; doi:10.1038/s41467-023-40602-5)
Supplement: Supplementary file 5 — Source Data [file 41467_2023_40602_MOESM5_ESM.zip › SourceData_Fig1.xlsx]

## Sheet: SourceData_Fig1
Fig. 1d					Fig. 1e					Fig. 1f
as exfoliated		1 week			as exfoliated		1 week			as exfoliated		1 week
Generation rate (cm-3s-1)	PLQY (%)	Generation rate (cm-3s-1)	PLQY (%)		Generation rate (cm-3s-1)	PLQY (%)	Generation rate (cm-3s-1)	PLQY (%)		Generation rate (cm-3s-1)	PLQY (%)	Generation rate (cm-3s-1)	PLQY (%)
1.58e+26	0.15067	1.06e+27	0.00627		1.83e+26	0.1411	1.83e+26	0.15955		1.83e+26	0.14729	1.83e+26	0.16165
2.28e+26	0.16635	1.42e+27	0.00441		2.68e+26	0.19394	2.68e+26	0.19878		2.68e+26	0.18379	2.68e+26	0.23018
2.98e+26	0.17225	1.96e+27	0.00427		3.55e+26	0.24881	3.55e+26	0.25279		3.55e+26	0.19456	3.55e+26	0.22133
4.8e+26	0.19016	2.31e+27	0.00672		4.79e+26	0.28311	4.79e+26	0.27023		4.79e+26	0.21079	4.79e+26	0.22968
6.02e+26	0.20419	2.48e+27	0.00352		7.04e+26	0.28728	7.04e+26	0.26429		7.04e+26	0.213	7.04e+26	0.24772
1.06e+27	0.20803				1.14e+27	0.24386	1.14e+27	0.25032		1.14e+27	0.21153	1.14e+27	0.24437
1.42e+27	0.22565				1.53e+27	0.26068	1.53e+27	0.28052		1.53e+27	0.19906	1.53e+27	0.23031
1.96e+27	0.2272				2.04e+27	0.2614	2.04e+27	0.26064		2.04e+27	0.20051	2.04e+27	0.22259
