# Supplementary material for: Long operating lifetime mid-infrared LEDs based on black phosphorus
Source: Nat Commun. 2023 Aug 10;14:4845. doi: 10.1038/s41467-023-40602-5 (PMC10415361; doi:10.1038/s41467-023-40602-5)
Supplement: Supplementary file 5 — Source Data [file 41467_2023_40602_MOESM5_ESM.zip › SourceData_Fig2.xlsx]

## Sheet: SourceData_Fig2
Fig. 2c					Fig. 2d
Before ALD		After ALD			Before ALD		After ALD
Drain voltage (V)	Current density (A/cm2)	Drain voltage (V)	Current density (A/cm2)		Photon energy (eV)	EL (counts)	Photon energy (eV)	EL (counts)
-1	-0.33246	-1	-0.41307		0.20024	1.8	0.20024	6
-0.96	-0.32803	-0.99	-0.39235		0.20124	1.6	0.20124	1
-0.92	-0.32391	-0.98	-0.37626		0.20224	2.6	0.20224	5
-0.88	-0.31878	-0.97	-0.3617		0.20323	5.7	0.20323	4.2
-0.84	-0.30955	-0.96	-0.34855		0.20423	6.9	0.20423	1.4
-0.8	-0.30349	-0.95	-0.33768		0.20523	5.3	0.20523	2.1
-0.76	-0.29605	-0.94	-0.3274		0.20622	6.3	0.20622	6.9
-0.72	-0.28789	-0.93	-0.31663		0.20722	7.6	0.20722	9.6
-0.68	-0.27774	-0.92	-0.30665		0.20821	6.3	0.20821	7.2
-0.64	-0.26897	-0.91	-0.29678		0.20921	4	0.20921	2.8
-0.6	-0.25867	-0.9	-0.28831		0.21021	1.5	0.21021	1.8
-0.56	-0.24787	-0.89	-0.28073		0.2112	3.5	0.2112	5.6
-0.52	-0.23713	-0.88	-0.27122		0.2122	5.9	0.2122	7
-0.48	-0.22384	-0.87	-0.26394		0.2132	5	0.2132	3.8
-0.44	-0.21194	-0.86	-0.25692		0.21419	3.9	0.21419	2.5
-0.4	-0.19597	-0.85	-0.2503		0.21519	4.2	0.21519	7.8
-0.36	-0.18063	-0.84	-0.24337		0.21618	2.4	0.21618	8.8
-0.32	-0.16495	-0.83	-0.23688		0.21718	4.2	0.21718	5.2
-0.28	-0.14839	-0.82	-0.23039		0.21818	5	0.21818	1.9
-0.24	-0.13	-0.81	-0.22412		0.21917	3.6	0.21917	3.9
-0.2	-0.11103	-0.8	-0.21766		0.22017	3.6	0.22017	4.7
-0.16	-0.09178	-0.79	-0.21193		0.22117	4.5	0.22117	6
-0.12	-0.07181	-0.78	-0.20635		0.22216	4.1	0.22216	6.9
-0.08	-0.05077	-0.77	-0.20088		0.22316	1.9	0.22316	7.1
-0.04	-0.0276	-0.76	-0.19352		0.22415	4.6	0.22415	7.6
0	1.14e-05	-0.75	-0.18838		0.22515	5.5	0.22515	8.5
0.04	0.03416	-0.74	-0.1842		0.22615	2.5	0.22615	5.8
0.08	0.07704	-0.73	-0.17953		0.22714	1.9	0.22714	3.2
0.12	0.1301	-0.72	-0.17519		0.22814	3.2	0.22814	4
0.16	0.19428	-0.71	-0.16989		0.22914	2.3	0.22914	0.7
0.2	0.26896	-0.7	-0.16552		0.23013	0.5	0.23013	4.7
0.24	0.35061	-0.69	-0.16106		0.23113	1.8	0.23113	6.5
0.28	0.44302	-0.68	-0.15531		0.23212	2.8	0.23212	6.1
0.32	0.54381	-0.67	-0.15222		0.23312	2.6	0.23312	6.8
0.36	0.65161	-0.66	-0.14811		0.23412	2.2	0.23412	8.5
0.4	0.76515	-0.65	-0.14382		0.23511	2.4	0.23511	8.6
0.44	0.88286	-0.64	-0.1396		0.23611	2.5	0.23611	7.7
0.48	1.00347	-0.63	-0.13643		0.23711	2.6	0.23711	6.7
0.52	1.12763	-0.62	-0.13186		0.2381	3.3	0.2381	4.6
0.56	1.25248	-0.61	-0.12767		0.2391	3.2	0.2391	3
0.6	1.37681	-0.6	-0.12326		0.24009	1.6	0.24009	4
0.64	1.5014	-0.59	-0.11895		0.24109	3.6	0.24109	7.8
0.68	1.62463	-0.58	-0.11543		0.24209	4.8	0.24209	10.2
0.72	1.74344	-0.57	-0.11143		0.24308	3.7	0.24308	8.4
0.76	1.86686	-0.56	-0.10753		0.24408	2.1	0.24408	4.1
0.8	1.97925	-0.55	-0.10363		0.24508	3.4	0.24508	2.1
0.84	2.09467	-0.54	-0.10038		0.24607	5.8	0.24607	7.9
0.88	2.20168	-0.53	-0.09727		0.24707	8.9	0.24707	9
0.92	2.30474	-0.52	-0.09424		0.24806	10.1	0.24806	4.8
0.96	2.40483	-0.51	-0.09111		0.24906	8	0.24906	2.6
1	2.50303	-0.5	-0.0879		0.25006	4.8	0.25006	0.7
		-0.49	-0.08479		0.25105	3	0.25105	3
		-0.48	-0.08163		0.25205	3.1	0.25205	3.6
		-0.47	-0.07817		0.25305	4.3	0.25305	6.1
		-0.46	-0.07539		0.25404	6	0.25404	9.8
		-0.45	-0.07304		0.25504	7.4	0.25504	10.9
		-0.44	-0.06974		0.25603	7.9	0.25603	12.3
		-0.43	-0.06585		0.25703	7.7	0.25703	15.5
		-0.42	-0.06365		0.25803	7.2	0.25803	16.8
		-0.41	-0.0614		0.25902	5.4	0.25902	14.3
		-0.4	-0.0582		0.26002	3.6	0.26002	12.1
		-0.39	-0.0554		0.26102	5.5	0.26102	12.9
		-0.38	-0.05287		0.26201	8	0.26201	14.8
		-0.37	-0.05012		0.26301	8.7	0.26301	15.4
		-0.36	-0.04837		0.264	7.8	0.264	13.9
		-0.35	-0.04584		0.265	7.5	0.265	12.7
		-0.34	-0.04414		0.266	9.1	0.266	16.5
		-0.33	-0.04197		0.26699	11.2	0.26699	19.1
		-0.32	-0.03948		0.26799	12	0.26799	16.9
		-0.31	-0.03763		0.26899	11.5	0.26899	13.1
		-0.3	-0.03571		0.26998	10.9	0.26998	12
		-0.29	-0.03362		0.27098	11.6	0.27098	11.1
		-0.28	-0.03173		0.27197	13.7	0.27197	11.7
		-0.27	-0.03012		0.27297	16.2	0.27297	13.8
		-0.26	-0.02823		0.27397	17.8	0.27397	15
		-0.25	-0.02624		0.27496	17.7	0.27496	15.5
		-0.24	-0.02492		0.27596	16.1	0.27596	18.3
		-0.23	-0.02341		0.27696	14.2	0.27696	23.5
		-0.22	-0.0218		0.27795	13.1	0.27795	27.3
		-0.21	-0.0201		0.27895	14	0.27895	27.4
		-0.2	-0.01884		0.27994	15.8	0.27994	26
		-0.19	-0.01733		0.28094	16.5	0.28094	25.1
		-0.18	-0.01608		0.28194	17	0.28194	22.6
		-0.17	-0.01471		0.28293	19	0.28293	20
		-0.16	-0.0136		0.28393	22.1	0.28393	20
		-0.15	-0.01252		0.28493	23.6	0.28493	24.2
		-0.14	-0.01148		0.28592	23.5	0.28592	28.7
		-0.13	-0.01046		0.28692	23.7	0.28692	31.3
		-0.12	-0.00944		0.28791	25.7	0.28791	33.1
		-0.11	-0.00857		0.28891	28.1	0.28891	34.4
		-0.1	-0.00768		0.28991	30.7	0.28991	34
		-0.09	-0.00688		0.2909	35.7	0.2909	32.6
		-0.08	-0.00609		0.2919	42.6	0.2919	33.6
		-0.07	-0.00538		0.29289	47.1	0.29289	37.9
		-0.06	-0.00465		0.29389	47.4	0.29389	43.2
		-0.05	-0.00395		0.29489	46.8	0.29489	47.9
		-0.04	-0.00326		0.29588	49.8	0.29588	51.8
		-0.03	-0.00251		0.29688	55.2	0.29688	54.9
		-0.02	-0.00173		0.29788	59.6	0.29788	57.2
		-0.01	-0.000929		0.29887	62.8	0.29887	60.7
		0	-2.46e-05		0.29987	65.6	0.29987	67
		0.01	0.00103		0.30086	67.7	0.30086	72.9
		0.02	0.00225		0.30186	68.5	0.30186	73.4
		0.03	0.00368		0.30286	69.8	0.30286	70.4
		0.04	0.00546		0.30385	74.1	0.30385	71.3
		0.05	0.00755		0.30485	80.4	0.30485	79.2
		0.06	0.01008		0.30585	85.7	0.30585	88.8
		0.07	0.01318		0.30684	88.3	0.30684	96
		0.08	0.01692		0.30784	90	0.30784	100
		0.09	0.02129		0.30883	93.8	0.30883	102
		0.1	0.02657		0.30983	100	0.30983	99.3
		0.11	0.03257		0.31083	107	0.31083	98
		0.12	0.03955		0.31182	111	0.31182	104
		0.13	0.0475		0.31282	113	0.31282	116
		0.14	0.05622		0.31382	118	0.31382	125
		0.15	0.06609		0.31481	124	0.31481	128
		0.16	0.07664		0.31581	130	0.31581	131
		0.17	0.08817		0.3168	134	0.3168	136
		0.18	0.10072		0.3178	137	0.3178	141
		0.19	0.11392		0.3188	141	0.3188	144
		0.2	0.12806		0.31979	145	0.31979	148
		0.21	0.14279		0.32079	148	0.32079	156
		0.22	0.15843		0.32179	151	0.32179	162
		0.23	0.17481		0.32278	155	0.32278	160
		0.24	0.19186		0.32378	159	0.32378	157
		0.25	0.20945		0.32477	162	0.32477	160
		0.26	0.2279		0.32577	164	0.32577	166
		0.27	0.24705		0.32677	166	0.32677	172
		0.28	0.26653		0.32776	168	0.32776	176
		0.29	0.28667		0.32876	171	0.32876	180
		0.3	0.30749		0.32976	173	0.32976	186
		0.31	0.32894		0.33075	174	0.33075	189
		0.32	0.35068		0.33175	174	0.33175	187
		0.33	0.37291		0.33274	176	0.33274	183
		0.34	0.39566		0.33374	179	0.33374	180
		0.35	0.419		0.33474	178	0.33474	181
		0.36	0.44221		0.33573	175	0.33573	182
		0.37	0.46689		0.33673	174	0.33673	183
		0.38	0.49189		0.33773	177	0.33773	184
		0.39	0.5169		0.33872	181	0.33872	187
		0.4	0.54231		0.33972	181	0.33972	188
		0.41	0.56823		0.34071	178	0.34071	185
		0.42	0.5941		0.34171	172	0.34171	181
		0.43	0.62119		0.34271	168	0.34271	182
		0.44	0.64823		0.3437	165	0.3437	186
		0.45	0.67501		0.3447	164	0.3447	185
		0.46	0.70322		0.3457	164	0.3457	175
		0.47	0.73058		0.34669	162	0.34669	163
		0.48	0.75908		0.34769	159	0.34769	158
		0.49	0.78791		0.34868	155	0.34868	160
		0.5	0.81598		0.34968	152	0.34968	161
		0.51	0.84503		0.35068	148	0.35068	156
		0.52	0.87409		0.35167	142	0.35167	148
		0.53	0.90361		0.35267	136	0.35267	142
		0.54	0.93409		0.35367	133	0.35367	139
		0.55	0.96449		0.35466	132	0.35466	138
		0.56	0.99475		0.35566	130	0.35566	136
		0.57	1.02541		0.35665	126	0.35665	135
		0.58	1.05506		0.35765	120	0.35765	133
		0.59	1.08643		0.35865	114	0.35865	128
		0.6	1.11759		0.35964	108	0.35964	123
		0.61	1.14815		0.36064	104	0.36064	119
		0.62	1.18118		0.36164	101	0.36164	118
		0.63	1.21207		0.36263	99.9	0.36263	117
		0.64	1.24398		0.36363	99.4	0.36363	113
		0.65	1.27601		0.36462	98.3	0.36462	110
		0.66	1.30902		0.36562	96.5	0.36562	108
		0.67	1.34073		0.36662	94.6	0.36662	105
		0.68	1.37415		0.36761	92.6	0.36761	99.2
		0.69	1.40667		0.36861	89.5	0.36861	95.3
		0.7	1.43999		0.36961	85.7	0.36961	97
		0.71	1.47332		0.3706	82.6	0.3706	100
		0.72	1.50697		0.3716	80.2	0.3716	99.1
		0.73	1.54051		0.37259	77.4	0.37259	93.4
		0.74	1.573		0.37359	75.1	0.37359	87.8
		0.75	1.6072		0.37459	75.1	0.37459	83.8
		0.76	1.64204		0.37558	76.4	0.37558	79.4
		0.77	1.67706		0.37658	75	0.37658	74.7
		0.78	1.71051		0.37758	69.6	0.37758	72.2
		0.79	1.74412		0.37857	64.2	0.37857	71.5
		0.8	1.77838		0.37957	62.7	0.37957	70
		0.81	1.81336		0.38056	63.4	0.38056	67.2
		0.82	1.84808		0.38156	62.5	0.38156	65.1
		0.83	1.88317		0.38256	60.3	0.38256	64.9
		0.84	1.91881		0.38355	60	0.38355	63.4
		0.85	1.95318		0.38455	61.9	0.38455	58.1
		0.86	1.98863		0.38555	61.8	0.38555	53.5
		0.87	2.02311		0.38654	56.8	0.38654	52
		0.88	2.05933		0.38754	50.1	0.38754	52.2
		0.89	2.09358		0.38853	45.4	0.38853	52.6
		0.9	2.13014		0.38953	42.9	0.38953	51.6
		0.91	2.16576		0.39053	40.7	0.39053	49.8
		0.92	2.20193		0.39152	38.6	0.39152	48.3
		0.93	2.23749		0.39252	38.4	0.39252	47.2
		0.94	2.27366		0.39352	40.1	0.39352	45.9
		0.95	2.30957		0.39451	41	0.39451	43.9
		0.96	2.34605		0.39551	39.2	0.39551	41.4
		0.97	2.38168		0.3965	35.5	0.3965	39.2
		0.98	2.41829		0.3975	32.5	0.3975	38.5
		0.99	2.4549		0.3985	31.2	0.3985	40.6
		1	2.49166		0.39949	30.8	0.39949	43.5
					0.40049	30.5	0.40049	42.3
					0.40149	30.6	0.40149	37.1
					0.40248	30.9	0.40248	33.5
					0.40348	30.4	0.40348	34.4
					0.40447	28.6	0.40447	37.5
					0.40547	26.4	0.40547	35.6
					0.40647	25.1	0.40647	29.1
					0.40746	24.2	0.40746	26
					0.40846	23.5	0.40846	28.5
					0.40945	23.1	0.40945	29.9
					0.41045	23.3	0.41045	25.9
					0.41145	24.1	0.41145	20.7
					0.41244	24.3	0.41244	18.9
					0.41344	23.9	0.41344	18.8
					0.41444	22.3	0.41444	18.9
					0.41543	19	0.41543	21.6
					0.41643	15.5	0.41643	26.7
					0.41742	14.6	0.41742	28.6
					0.41842	16.8	0.41842	24.9
					0.41942	18.7	0.41942	21.3
					0.42041	17.9	0.42041	22.8
					0.42141	15.9	0.42141	25.5
					0.42241	15.1	0.42241	24.1
					0.4234	13.7	0.4234	20.2
					0.4244	10.6	0.4244	19.4
					0.42539	7.9	0.42539	20.3
					0.42639	7.7	0.42639	17.4
					0.42739	10.6	0.42739	13.9
					0.42838	11.9	0.42838	15.4
					0.42938	11	0.42938	20.7
					0.43038	11.6	0.43038	21.9
					0.43137	13	0.43137	16.8
					0.43237	14.4	0.43237	12.2
					0.43336	13.5	0.43336	12.8
					0.43436	11.4	0.43436	17.2
					0.43536	10.5	0.43536	20.5
					0.43635	9.9	0.43635	19.7
					0.43735	9.3	0.43735	17.1
					0.43835	8.9	0.43835	13.8
					0.43934	8.6	0.43934	11.7
					0.44034	8.3	0.44034	13.9
					0.44133	9.2	0.44133	17
					0.44233	10	0.44233	19.1
					0.44333	9.9	0.44333	16.8
					0.44432	8.2	0.44432	11.8
					0.44532	6.1	0.44532	11.4
					0.44632	5.8	0.44632	14.9
					0.44731	7.6	0.44731	15.3
					0.44831	9	0.44831	9.9
					0.4493	8.5	0.4493	3.2
					0.4503	7.9	0.4503	1
					0.4513	8.7	0.4513	3.7
					0.45229	9.2	0.45229	7
					0.45329	7.3	0.45329	7.9
					0.45429	4.1	0.45429	7.6
					0.45528	3.6	0.45528	5
					0.45628	7.9	0.45628	1.2
					0.45727	11.5	0.45727	2.3
					0.45827	10.8	0.45827	8.5
					0.45927	8.5	0.45927	13.1
					0.46026	9.5	0.46026	8.9
					0.46126	11.4	0.46126	2.3
					0.46226	11.3	0.46226	2.8
					0.46325	8.6	0.46325	3.3
					0.46425	5.4	0.46425	5.5
					0.46524	5.6	0.46524	4.1
					0.46624	6.4	0.46624	5
					0.46724	5.5	0.46724	9.1
					0.46823	4.5	0.46823	11.3
					0.46923	3.8	0.46923	9.4
					0.47023	2.5	0.47023	7.9
					0.47122	2.6	0.47122	9.9
					0.47222	3.5	0.47222	11.6
					0.47321	1.7	0.47321	9
					0.47421	1.7	0.47421	2.9
					0.47521	3	0.47521	3.5
					0.4762	3.3	0.4762	5
					0.4772	4.8	0.4772	5.6
					0.4782	4.3	0.4782	7.1
					0.47919	3.3	0.47919	8.3
					0.48019	4.6	0.48019	10.7
					0.48118	5.9	0.48118	13
					0.48218	4.5	0.48218	12.2
					0.48318	1.9	0.48318	10
					0.48417	2.5	0.48417	10.2
					0.48517	5.1	0.48517	11.8
					0.48617	5.2	0.48617	13
					0.48716	3.9	0.48716	11.4
					0.48816	3	0.48816	7.6
					0.48915	0.8	0.48915	6
					0.49015	3.2	0.49015	1.6
					0.49115	3	0.49115	7.3
					0.49214	5.3	0.49214	13.3
					0.49314	7.3	0.49314	13.3
					0.49414	7.2	0.49414	10.4
					0.49513	5.2	0.49513	9.2
					0.49613	4.9	0.49613	10
					0.49712	2.9	0.49712	10.6
					0.49812	3.1	0.49812	9.4
					0.49912	5.7	0.49912	5.7
					0.50011	5.6	0.50011	2.4
