# Supplementary material for: Long operating lifetime mid-infrared LEDs based on black phosphorus
Source: Nat Commun. 2023 Aug 10;14:4845. doi: 10.1038/s41467-023-40602-5 (PMC10415361; doi:10.1038/s41467-023-40602-5)
Supplement: Supplementary file 5 — Source Data [file 41467_2023_40602_MOESM5_ESM.zip › SourceData_Fig3.xlsx]

## Sheet: SourceData_Fig3
Fig. 3a									Fig. 3b
Packaged		Al2O3		N2		Bare			0 h		0.1 h		1 h		10 h		100 h
Time (sec)	L/L_0	Time (sec)	L/L_0	Time (sec)	L/L_0	Time (sec)	L/L_0		Photon energy (eV)	EL (counts)	Photon energy (eV)	EL (counts)	Photon energy (eV)	EL (counts)	Photon energy (eV)	EL (counts)	Photon energy (eV)	EL (counts)
0.1	1	0.1	1	0.1	1	0.1	1		0.20024	1.3	0.20024	102	0.20024	201.2	0.20024	300.1	0.20024	402.4
1	1.00722	1	1.00059	1	0.98164	0.2	1.02146		0.20124	1.4	0.20124	102	0.20124	200.9	0.20124	300	0.20124	401.8
2	1.00327	2	1.02032	2	1.00838	0.3	0.99484		0.20224	2	0.20224	101.6	0.20224	200.3	0.20224	299.9	0.20224	401.2
3	1.00123	3	1.05591	3	0.98608	0.4	1.03245		0.20323	2.3	0.20323	101.6	0.20323	200.2	0.20323	299.6	0.20323	400.7
4	1.00185	4	1.03104	4	0.97152	0.5	1.06073		0.20423	2.3	0.20423	101.5	0.20423	199.8	0.20423	299.3	0.20423	400.1
5	1.00255	5	1.03117	5	1.01353	0.6	1.0604		0.20523	1.8	0.20523	101.3	0.20523	199.2	0.20523	299.4	0.20523	399.7
6	1.00167	6	1.02712	6	0.93362	0.7	1.05694		0.20622	1.1	0.20622	101.2	0.20622	199.7	0.20622	299.5	0.20622	399.5
7	1.00064	7	1.04296	7	0.94044	0.8	1.0442		0.20722	0.5	0.20722	101.3	0.20722	199.9	0.20722	299.8	0.20722	399.4
8	0.99739	8	1.08075	8	0.96771	0.9	1.03515		0.20821	0.3	0.20821	101.9	0.20821	200.4	0.20821	300.3	0.20821	399.6
9	0.99308	9	1.0114	9	0.95606	1	1.02707		0.20921	0.1	0.20921	102.8	0.20921	201.5	0.20921	300.8	0.20921	399.9
10	0.99369	10	1.04473	10	1.00692	1.1	1.01278		0.21021	0	0.21021	103.4	0.21021	203	0.21021	301.2	0.21021	400
11	0.99686	11	1.01932	11	0.98784	1.2	1.01721		0.2112	0.4	0.2112	103.8	0.2112	203.5	0.2112	301.1	0.2112	399.9
12	0.99771	12	1.0054	12	1.02908	1.3	1.02379		0.2122	0.5	0.2122	104	0.2122	203.9	0.2122	300.9	0.2122	399.8
13	0.99665	13	1.01249	13	1.03047	1.4	0.92173		0.2132	0	0.2132	104	0.2132	204.4	0.2132	301	0.2132	399.8
14	0.99523	14	1.04939	14	1.07093	1.5	0.92335		0.21419	-0.2	0.21419	104.1	0.21419	205	0.21419	301.3	0.21419	399.7
15	0.99371	15	1.02416	15	1.0501	1.6	0.92335		0.21519	-0.8	0.21519	104.2	0.21519	205.1	0.21519	301.5	0.21519	399.5
16	0.99228	16	1.01133	16	1.01292	1.7	1.0623		0.21618	-1.4	0.21618	104.2	0.21618	205.8	0.21618	302.1	0.21618	399.3
17	0.99413	17	1.03573	17	1.02141	1.8	1.05539		0.21718	-1.2	0.21718	104	0.21718	206.2	0.21718	302.3	0.21718	399.3
18	0.99957	18	1.03379	18	1.04817	1.9	1.07628		0.21818	-0.5	0.21818	103.6	0.21818	205.5	0.21818	302.2	0.21818	399.5
19	1.00249	19	1.0235	19	1.04025	2	1.02529		0.21917	0.3	0.21917	103.1	0.21917	204.8	0.21917	302.2	0.21917	399.7
20	1.00006	20	1.018	20	1.02471	2.1	1.02005		0.22017	0.9	0.22017	103	0.22017	204.8	0.22017	302.2	0.22017	399.8
21	0.99587	21	1.06137	21	1.01044	2.2	1.05406		0.22117	1.3	0.22117	103.2	0.22117	204.8	0.22117	301.9	0.22117	399.7
22	0.99298	22	0.9981	22	1.01655	2.3	1.04656		0.22216	1.2	0.22216	103.5	0.22216	203.8	0.22216	301.3	0.22216	399.6
23	0.99206	23	1.04376	23	1.03834	2.4	1.00578		0.22316	1.5	0.22316	103.7	0.22316	202.7	0.22316	301.1	0.22316	399.5
24	0.99201	24	1.05747	24	1.01943	2.5	1.01172		0.22415	1.8	0.22415	103.4	0.22415	201.5	0.22415	301.4	0.22415	399.4
25	0.99301	25	1.06954	25	1.08749	2.6	0.98609		0.22515	2.1	0.22515	102.9	0.22515	200.1	0.22515	301.7	0.22515	399.4
26	0.99648	26	1.03676	26	1.05304	2.7	0.96589		0.22615	2.3	0.22615	102.5	0.22615	199.4	0.22615	301.8	0.22615	399.4
27	0.99988	27	1.01978	27	1.08266	2.8	0.99043		0.22714	2.5	0.22714	102.3	0.22714	199.3	0.22714	301.9	0.22714	399.3
28	0.99977	28	1.02576	28	1.02958	2.9	1.03221		0.22814	2.7	0.22814	102.1	0.22814	199.2	0.22814	302.3	0.22814	399.4
29	0.99703	29	1.01183	29	1.03357	3	1.03627		0.22914	3.1	0.22914	102.1	0.22914	199.4	0.22914	303.1	0.22914	399.7
30	0.99554	30	1.00041	30	1.01849	3.1	0.99083		0.23013	3.4	0.23013	102.3	0.23013	199.4	0.23013	303.8	0.23013	399.9
31	0.99728	31	0.97904	31	1.04438	3.2	1.00453		0.23113	3.9	0.23113	102.6	0.23113	199	0.23113	304.2	0.23113	400.1
32	0.99992	32	1.01281	32	1.00254	3.3	0.98678		0.23212	4.3	0.23212	102.8	0.23212	200.1	0.23212	304	0.23212	400.3
33	1.00023	33	1.00149	33	1.00951	3.4	1.23949		0.23312	4.3	0.23312	102.4	0.23312	201.7	0.23312	303.4	0.23312	400.3
34	0.99825	34	1.01178	34	1.06592	3.5	1.20255		0.23412	4	0.23412	101.5	0.23412	202.3	0.23412	303.1	0.23412	400.3
35	0.99595	35	0.98384	35	1.07207	3.6	1.05844		0.23511	3.6	0.23511	100.7	0.23511	202.1	0.23511	303.2	0.23511	400.2
36	0.99563	36	1.05741	36	1.00135	3.7	0.85922		0.23611	3.3	0.23611	100.5	0.23611	202.5	0.23611	303	0.23611	400.1
37	0.99768	37	0.99499	37	1.0056	3.8	0.84693		0.23711	2.7	0.23711	100.6	0.23711	203.7	0.23711	302.9	0.23711	400
38	0.99944	38	0.9559	38	1.03723	3.9	0.84944		0.2381	2.1	0.2381	100.9	0.2381	205	0.2381	303	0.2381	400
39	0.9981	39	0.99916	39	1.0136	4	0.6709		0.2391	1.1	0.2391	100.9	0.2391	205.6	0.2391	303.5	0.2391	400.1
40	0.995	40	0.98693	40	1.00508	4.1	0.73621		0.24009	0.4	0.24009	100.6	0.24009	206.1	0.24009	303.9	0.24009	400.3
41	0.99333	41	1.03178	41	1.00513	4.2	0.84069		0.24109	0.1	0.24109	100.4	0.24109	205.7	0.24109	304.1	0.24109	400.6
42	0.99301	42	1.00203	42	0.99911	4.3	0.78106		0.24209	0	0.24209	100.3	0.24209	204.9	0.24209	304.3	0.24209	400.7
43	0.99367	43	1.02083	43	0.98112	4.4	0.78075		0.24308	-0.3	0.24308	100.5	0.24308	204.7	0.24308	304.1	0.24308	400.8
44	0.99555	44	0.96316	44	0.93446	4.5	0.78956		0.24408	-1.3	0.24408	101	0.24408	204.5	0.24408	303.7	0.24408	400.8
45	0.99595	45	1.02823	45	0.90439	4.6	0.76748		0.24508	-2	0.24508	101.2	0.24508	203.7	0.24508	303.4	0.24508	400.9
46	0.99308	46	0.95905	46	0.90476	4.7	0.78193		0.24607	-2.8	0.24607	101.1	0.24607	202.7	0.24607	303	0.24607	401
47	0.99014	47	1.0493	47	0.87158	4.8	0.79176		0.24707	-4	0.24707	100.9	0.24707	202.1	0.24707	302.6	0.24707	401.2
48	0.99003	48	0.99593	48	0.91752	4.9	0.78233		0.24806	-5.3	0.24806	100.4	0.24806	202.2	0.24806	302.8	0.24806	401.5
49	0.99253	49	0.95956	49	0.97381	5	0.75095		0.24906	-5.9	0.24906	100.8	0.24906	202.9	0.24906	303	0.24906	401.7
50	0.99696	50	0.99791	50	0.97745	5.1	0.71984		0.25006	-5.6	0.25006	101.4	0.25006	203.7	0.25006	302.8	0.25006	401.7
51	1.00196	51	0.97368	51	0.97744	5.2	0.72368		0.25105	-5.3	0.25105	101.6	0.25105	204.1	0.25105	302.7	0.25105	401.6
52	1.00422	52	0.96768	52	0.96468	5.3	0.68448		0.25205	-4.7	0.25205	102.3	0.25205	204.1	0.25205	302.4	0.25205	401.4
53	1.00236	53	1.00852	53	0.96783	5.4	0.57357		0.25304	-4.1	0.25304	102.8	0.25304	203.3	0.25304	302.3	0.25304	401.3
54	0.99938	54	0.87277	54	0.96078	5.5	0.48277		0.25404	-3.6	0.25404	103	0.25404	202.4	0.25404	302.5	0.25404	401.2
55	0.9978	55	0.97703	55	0.9419	5.6	0.29336		0.25504	-2.9	0.25504	103.3	0.25504	202.6	0.25504	301.9	0.25504	401.2
56	0.99598	56	0.99247	56	0.94959	5.7	0.24748		0.25603	-1.8	0.25603	103.5	0.25603	204.2	0.25603	300.8	0.25603	401.2
57	0.99339	57	0.94449	57	0.92498	5.8	0.23381		0.25703	-1.1	0.25703	103.4	0.25703	205.6	0.25703	300.4	0.25703	401.2
58	0.99226	58	1.00228	58	0.949	5.9	0.21663		0.25803	-0.5	0.25803	103.2	0.25803	205.9	0.25803	300.9	0.25803	401.3
59	0.99409	59	0.93977	59	0.94773	6	0.20835		0.25902	-0.4	0.25902	103.2	0.25902	206.7	0.25902	301.3	0.25902	401.2
60	0.9968	60	0.97137	60	0.94935	6.1	0.21189		0.26002	-0.2	0.26002	103.4	0.26002	207.5	0.26002	301.4	0.26002	400.8
61	0.99806	61	0.99458	61	0.93439	6.2	0.18159		0.26102	0.2	0.26102	103.3	0.26102	208.1	0.26102	301.5	0.26102	400.5
62	0.99746	62	0.9425	62	0.95547	6.3	0.16051		0.26201	0.5	0.26201	103.6	0.26201	208	0.26201	302.1	0.26201	400.3
63	0.99411	63	0.98692	63	0.96659	6.4	0.17056		0.26301	0.7	0.26301	103.7	0.26301	207.4	0.26301	302.8	0.26301	400.2
64	0.99016	64	0.92747	64	0.91831	6.5	0.16262		0.264	0.6	0.264	103.6	0.264	206.8	0.264	303.5	0.264	400.4
65	0.98827	65	1.01136	65	0.94251	6.6	0.1603		0.265	0.1	0.265	104	0.265	205.4	0.265	304.1	0.265	400.7
66	0.98888	66	0.96446	66	0.93174	6.7	0.13425		0.266	0.1	0.266	104.8	0.266	204	0.266	304.1	0.266	401
67	0.99194	67	0.98018	67	0.9304	6.8	0.07276		0.26699	0.5	0.26699	105.7	0.26699	203.1	0.26699	303.7	0.26699	401.4
68	0.99271	68	0.94205	68	0.95167	6.9	0.0406		0.26799	0.1	0.26799	105.9	0.26799	202.5	0.26799	303.7	0.26799	401.6
69	0.99093	69	0.9887	69	0.95624	7	0.03649		0.26899	-0.5	0.26899	105.4	0.26899	202.3	0.26899	303.9	0.26899	401.8
70	0.99417	70	0.9326	70	0.93559	7.1	0.01338		0.26998	-0.9	0.26998	104.7	0.26998	202.2	0.26998	303.7	0.26998	402.1
71	0.99983	71	0.94587	71	0.92369	7.2	-0.00293		0.27098	-1.3	0.27098	104.1	0.27098	202.3	0.27098	303.6	0.27098	402.5
72	1.00021	72	0.9791	72	0.93033	7.3	0.00389		0.27197	-1.2	0.27197	104.1	0.27197	202.7	0.27197	303.7	0.27197	402.8
73	0.99805	73	0.97698	73	0.91737	7.4	0.00796		0.27297	-0.7	0.27297	104.6	0.27297	203.6	0.27297	303.5	0.27297	402.9
74	0.99761	74	0.99354	74	0.95512	7.5	-0.000177		0.27397	-0.4	0.27397	104.3	0.27397	204.6	0.27397	302.8	0.27397	402.8
75	0.99775	75	1.0261	75	0.93072	7.6	-0.00155		0.27496	-0.2	0.27496	104.1	0.27496	204.4	0.27496	302.3	0.27496	402.9
76	0.9983	76	1.028	76	0.95412	7.7	0.01068		0.27596	0.5	0.27596	104.5	0.27596	204.4	0.27596	301.7	0.27596	403.3
77	0.99897	77	1.09747	77	0.95122	7.8	0.00523		0.27696	0.6	0.27696	104.7	0.27696	204.5	0.27696	301.4	0.27696	403.9
78	0.9986	78	1.03645	78	0.95245	7.9	-0.01107		0.27795	0.5	0.27795	104.5	0.27795	204.5	0.27795	301.1	0.27795	404.6
79	0.99716	79	1.08687	79	0.90862	8	-0.01379		0.27895	0.9	0.27895	104.2	0.27895	205	0.27895	300.8	0.27895	405.4
80	0.99612	80	1.04821	80	0.92079	8.1	0.00659		0.27994	1.6	0.27994	103.4	0.27994	206.3	0.27994	301.1	0.27994	406.2
81	0.99628	81	1.06885	81	0.94302	8.2	0.00387		0.28094	2.2	0.28094	102.2	0.28094	207.1	0.28094	301.6	0.28094	406.9
82	0.99619	82	1.03291	82	0.94904	8.3	0.00524		0.28194	2.7	0.28194	101	0.28194	207.4	0.28194	301.7	0.28194	407.5
83	0.99556	83	1.00328	83	0.92062	8.4	0.01068		0.28293	2.6	0.28293	100.7	0.28293	208	0.28293	301.5	0.28293	408
84	0.99617	84	0.99885	84	0.93946	8.5	0.00525		0.28393	3.3	0.28393	101.1	0.28393	208.4	0.28393	301.8	0.28393	408.6
85	0.99863	85	1.06469	85	0.9424	8.6	0.0066		0.28493	4.1	0.28493	101.8	0.28493	208.8	0.28493	302.4	0.28493	409.5
86	1.00159	86	1.08284	86	0.89463	8.7	0.00116		0.28592	4.7	0.28592	102.7	0.28592	209.1	0.28592	302.9	0.28592	410.5
87	1.00186	87	1.11536	87	0.91084	8.8	-0.00425		0.28692	5.3	0.28692	103.1	0.28692	209.5	0.28692	303.5	0.28692	411.6
88	0.99959	88	1.05079	88	0.87741	8.9	0.00389		0.28791	5.6	0.28791	103.6	0.28791	209.9	0.28791	304.5	0.28791	412.6
89	0.99923	89	1.07819	89	0.90292	9	0.00252		0.28891	6.5	0.28891	104.7	0.28891	210.2	0.28891	305.5	0.28891	413.6
90	0.99826	90	1.02111	90	0.91877	9.1	-0.000192		0.28991	7.6	0.28991	105.6	0.28991	210.4	0.28991	306.6	0.28991	414.6
91	0.99419	91	1.05661	91	0.89454	9.2	-0.01378		0.2909	8.4	0.2909	105.9	0.2909	211.3	0.2909	308.2	0.2909	415.5
92	0.99152	92	1.04747	92	0.88971	9.3	-0.026		0.2919	8.5	0.2919	105.9	0.2919	213	0.2919	310.5	0.2919	416.6
93	0.99162	93	1.06404	93	0.90806	9.4	-0.0124		0.29289	9	0.29289	106	0.29289	214.3	0.29289	312.7	0.29289	417.9
94	0.99465	94	1.08553	94	0.87843	9.5	-0.00697		0.29389	9.8	0.29389	106.5	0.29389	214.6	0.29389	314.7	0.29389	419.6
95	1.00013	95	1.05825	95	0.8706	9.6	0.00252		0.29489	10.3	0.29489	107.5	0.29489	215.2	0.29489	316.7	0.29489	421.3
96	1.00382	96	1.03337	96	0.89471	9.7	0.00658		0.29588	11.3	0.29588	109.2	0.29588	216.8	0.29588	319	0.29588	423
97	1.00486	97	1.06453	97	0.88164	9.8	0.01338		0.29688	13	0.29688	111.1	0.29688	219.1	0.29688	321.6	0.29688	424.4
98	1.00318	98	1.04068	98	0.85334	9.9	0.00251		0.29788	14.9	0.29788	113.2	0.29788	220.6	0.29788	324.5	0.29788	425.8
99	0.99636	99	1.06314	101	0.89215	10	0.01202		0.29887	16.5	0.29887	115.5	0.29887	220.1	0.29887	327.6	0.29887	427.6
100	0.99104	100	1.09455	102	0.94594	10.1	0.00251		0.29987	17.7	0.29987	117.9	0.29987	220.2	0.29987	330.7	0.29987	429.7
101	0.99347	101	1.03733	103	0.9576	10.2	-0.00428		0.30086	19	0.30086	120.5	0.30086	221.2	0.30086	333.6	0.30086	432.2
102	0.99636	102	1.03385	104	0.90918	10.3	-0.00157		0.30186	21	0.30186	122.6	0.30186	223.1	0.30186	336.6	0.30186	434.7
103	0.99608	103	1.07476	105	0.91569	10.4	-0.00427		0.30286	23.1	0.30286	123.9	0.30286	225.8	0.30286	339.6	0.30286	437.1
104	0.99756	104	1.01703	106	0.92514	10.5	-0.00973		0.30385	24.8	0.30385	125	0.30385	228.3	0.30385	342.3	0.30385	439.6
105	0.99965	105	1.06849	107	0.91695	10.6	-0.01786		0.30485	27.3	0.30485	126.7	0.30485	230.5	0.30485	344.4	0.30485	442.1
106	0.99735	106	1.03246	108	0.93853	10.7	-0.01651		0.30585	30.4	0.30585	129.4	0.30585	233.1	0.30585	346.4	0.30585	444.5
107	0.99204	107	1.0854	109	0.94414	10.8	-0.00016		0.30684	33.5	0.30684	132.5	0.30684	235.6	0.30684	348.6	0.30684	446.9
108	0.98917	108	1.04877	110	0.91412	10.9	0.00388		0.30784	36.5	0.30784	135.2	0.30784	237.3	0.30784	351	0.30784	449.4
109	0.99003	109	1.02856	111	0.92738	11	-0.000187		0.30883	38.8	0.30883	137.5	0.30883	238.8	0.30883	353.3	0.30883	451.9
110	0.99169	110	1.0373	112	0.97085	11.1	-0.00294		0.30983	41	0.30983	139.7	0.30983	241.3	0.30983	355.6	0.30983	454.3
111	0.99111	111	1.03496	113	0.98273	11.2	0.00798		0.31083	43.6	0.31083	142	0.31083	244.6	0.31083	358.1	0.31083	456.8
112	0.98878	112	1.05677	114	0.99413	11.3	-0.000186		0.31182	46.5	0.31182	144.4	0.31182	248	0.31182	360.7	0.31182	459.3
113	0.98896	113	1.0876	115	1.00081	11.4	-0.00155		0.31282	49.5	0.31282	146.4	0.31282	250.5	0.31282	363.2	0.31282	462
114	0.99223	114	0.99047	116	0.93816	11.5	0.01204		0.31382	52.4	0.31382	148.1	0.31382	252.8	0.31382	365.9	0.31382	464.7
115	0.99569	115	1.05275	117	0.98793	11.6	0.00116		0.31481	55.5	0.31481	149.5	0.31481	255.9	0.31481	369.1	0.31481	467.4
116	1.00179	116	1.03849	118	0.98804	11.7	0.00932		0.31581	58.8	0.31581	151	0.31581	259.3	0.31581	372.5	0.31581	470.3
117	1.00709	117	1.0254	119	0.95978	11.8	0.01067		0.3168	61.6	0.3168	152.6	0.3168	262.3	0.3168	375.5	0.3168	473.2
118	1.00254	118	1.06681	120	0.97453	11.9	0.02017		0.3178	63.5	0.3178	154.6	0.3178	265	0.3178	377.9	0.3178	475.9
119	0.99215	119	0.99492	121	0.9793	12	0.02429		0.3188	65.4	0.3188	157.4	0.3188	268.1	0.3188	380.2	0.3188	478.1
120	0.987	120	1.03673	122	0.98966	12.1	0.00389		0.31979	68.1	0.31979	160.6	0.31979	271.6	0.31979	382.9	0.31979	480
121	0.98999	121	1.0269	123	0.9693	12.2	-0.00292		0.32079	70.8	0.32079	163.6	0.32079	274.3	0.32079	385.6	0.32079	481.7
122	0.99748	122	1.09317	124	0.97585	12.3	0.00387		0.32179	72.7	0.32179	166.2	0.32179	275.6	0.32179	388.1	0.32179	483.4
123	1.00381	123	1.01899	125	0.99691	12.4	0.00526		0.32278	74.2	0.32278	168.2	0.32278	276.6	0.32278	390.4	0.32278	485.1
124	1.00384	124	1.0376	126	1.01942	12.5	0.01341		0.32378	76.4	0.32378	170.2	0.32378	278.9	0.32378	392.4	0.32378	486.6
125	0.99946	125	1.01306	127	0.9548	12.6	0.00117		0.32477	79.2	0.32477	171.9	0.32477	282.1	0.32477	393.9	0.32477	487.9
126	0.99573	126	1.0013	128	0.89263	12.7	-0.00289		0.32577	81	0.32577	173.1	0.32577	284.6	0.32577	394.5	0.32577	489.3
127	0.99484	127	1.02771	129	0.92962	12.8	0.00523		0.32677	81.8	0.32677	174.8	0.32677	285.5	0.32677	394.7	0.32677	490.6
128	0.99583	128	1.0061	130	0.96903	12.9	0.01067		0.32776	82.8	0.32776	176.6	0.32776	285.5	0.32776	394.9	0.32776	491.9
129	0.9955	129	1.05115	131	0.96559	13	-0.00563		0.32876	85.1	0.32876	177.9	0.32876	285.8	0.32876	395.5	0.32876	492.8
130	0.99469	130	1.01779	132	0.96428	13.1	0.00659		0.32976	87.4	0.32976	179.5	0.32976	285.9	0.32976	396	0.32976	493.5
131	0.99723	131	1.01387	133	0.98468	13.2	0.00929		0.33075	88.2	0.33075	180.7	0.33075	285.1	0.33075	396.3	0.33075	494.2
132	1.00139	132	0.99087	134	0.96669	13.3	0.02562		0.33175	88.1	0.33175	181.6	0.33175	283.5	0.33175	396.3	0.33175	494.8
133	1.00057	133	1.01509	135	0.94538	13.4	-0.00427		0.33274	88.1	0.33274	182.4	0.33274	282.6	0.33274	396	0.33274	495.2
134	0.99491	134	1.01407	136	0.928	13.5	-0.00833		0.33374	88.1	0.33374	183.5	0.33374	282.5	0.33374	395.7	0.33374	495.3
135	0.99201	135	1.05986	137	0.94749	13.6	-0.00562		0.33474	88	0.33474	184.6	0.33474	282.1	0.33474	395.2	0.33474	495.1
136	0.99518	136	1.00259	138	0.95848	13.7	0.00932		0.33573	87.9	0.33573	184.9	0.33573	280.6	0.33573	394.5	0.33573	494.7
137	1.00123	137	1.00153	139	0.92319	13.8	0.00253		0.33673	88.4	0.33673	184.8	0.33673	278.4	0.33673	393.5	0.33673	494.1
138	1.0054	138	1.01529	140	0.96083	13.9	-0.000173		0.33773	89.1	0.33773	184.1	0.33773	276.6	0.33773	392.5	0.33773	493.2
139	1.00507	139	0.97402	141	0.95217	14	0.00117		0.33872	88.8	0.33872	183.2	0.33872	275.5	0.33872	391.7	0.33872	492.2
140	1.00415	140	0.98334	142	0.96458	14.1	0.00524		0.33972	87	0.33972	182.8	0.33972	274.5	0.33972	390.8	0.33972	491
141	1.0043	141	1.01618	143	0.94853	14.2	0.00116		0.34071	83.9	0.34071	182.6	0.34071	272.6	0.34071	389.6	0.34071	489.7
142	1.00224	142	1.01894	144	0.94704	14.3	-0.01378		0.34171	80.7	0.34171	182.7	0.34171	270	0.34171	388.2	0.34171	488.2
143	0.99861	143	1.03973	145	0.94644	14.4	-0.000187		0.34271	78	0.34271	183.1	0.34271	266.9	0.34271	386.7	0.34271	486.4
144	0.99661	144	0.99724	146	0.95724	14.5	0.01065		0.3437	75.9	0.3437	183	0.3437	263.9	0.3437	385	0.3437	484.4
145	0.99665	145	1.00777	147	0.9385				0.3447	73.6	0.3447	182	0.3447	261.6	0.3447	383	0.3447	482.2
146	0.99785	146	1.01881	148	0.97173				0.34569	70.6	0.34569	180.1	0.34569	260	0.34569	380.6	0.34569	479.9
147	1.00016	147	1.03198	149	0.94974				0.34669	67.3	0.34669	177.5	0.34669	258.9	0.34669	378	0.34669	477.4
148	1.00109	148	1.00293	150	0.94564				0.34769	64.3	0.34769	175.5	0.34769	257.5	0.34769	375	0.34769	475.1
149	0.99929	149	1.04231	151	0.92151				0.34868	61.6	0.34868	174.1	0.34868	255.3	0.34868	371.3	0.34868	473.1
150	0.9986	150	1.04514	152	0.9283				0.34968	58.9	0.34968	173	0.34968	252.9	0.34968	367.5	0.34968	471.3
151	1.00155	151	1.03204	153	0.93031				0.35068	56.7	0.35068	171.5	0.35068	251	0.35068	364.2	0.35068	469.3
152	1.00636	152	1.02273	154	0.95097				0.35167	55.1	0.35167	168.7	0.35167	250.1	0.35167	361.6	0.35167	467
153	1.00968	153	1.0081	155	0.93437				0.35267	54.2	0.35267	165.6	0.35267	249.6	0.35267	359.5	0.35267	464.8
154	1.00742	154	0.96485	156	0.94066				0.35366	53	0.35366	163.5	0.35366	249.1	0.35366	357.4	0.35366	462.8
155	1.00092	155	1.03839	157	0.91878				0.35466	50.9	0.35466	161.4	0.35466	248.3	0.35466	355.3	0.35466	461
156	0.99661	156	0.98097	158	0.94674				0.35566	48.3	0.35566	159.1	0.35566	247.3	0.35566	353.1	0.35566	459.3
157	0.99635	157	0.98403	159	0.93468				0.35665	45.8	0.35665	156.9	0.35665	246	0.35665	351.2	0.35665	457.4
158	0.99818	158	1.00337	160	0.94924				0.35765	43.8	0.35765	154.7	0.35765	244.1	0.35765	349.3	0.35765	455.4
159	0.99878	159	1.02485	161	0.92607				0.35865	42.7	0.35865	152.4	0.35865	241.7	0.35865	347.4	0.35865	453
160	0.99577	160	1.00654	162	0.93546				0.35964	42.3	0.35964	149.7	0.35964	239.4	0.35964	345.3	0.35964	450.3
161	0.99245	161	1.03344	163	0.92815				0.36064	42.1	0.36064	147	0.36064	237.7	0.36064	343.1	0.36064	447.6
162	0.99293	162	0.9633	164	0.95416				0.36164	41	0.36164	144.7	0.36164	236.9	0.36164	341.1	0.36164	445.2
163	0.99568	163	1.01309	165	0.95215				0.36263	39.1	0.36263	143	0.36263	236.7	0.36263	339.4	0.36263	443.2
164	0.99867	164	1.02448	166	0.93882				0.36363	37.1	0.36363	141.8	0.36363	235.8	0.36363	337.7	0.36363	441.5
165	1.00194	165	1.00819	167	0.92651				0.36462	36	0.36462	141.4	0.36462	233.6	0.36462	336.1	0.36462	439.9
166	1.00194	166	0.97552	168	0.92089				0.36562	35.9	0.36562	140.8	0.36562	230.5	0.36562	334.7	0.36562	438.4
167	0.99812	167	1.01757	169	0.92545				0.36662	36.4	0.36662	139.4	0.36662	227.7	0.36662	333.4	0.36662	437
168	0.99437	168	1.01855	170	0.91303				0.36761	36.4	0.36761	137.9	0.36761	226.2	0.36761	332.2	0.36761	435.6
169	0.99082	169	1.0522	171	0.90582				0.36861	34.9	0.36861	136.2	0.36861	225.4	0.36861	330.9	0.36861	434.3
170	0.98834	170	1.02711	172	0.92735				0.36961	32.2	0.36961	134.4	0.36961	224.2	0.36961	329.3	0.36961	433.1
171	0.99075	171	0.99906	173	0.92364				0.3706	29.9	0.3706	133.1	0.3706	222.5	0.3706	327.4	0.3706	432
172	0.99644	172	1.00833	174	0.92664				0.3716	29.1	0.3716	132.5	0.3716	220.7	0.3716	324.9	0.3716	431
173	0.99975	173	0.98186	175	0.91712				0.37259	29.5	0.37259	132.2	0.37259	218.9	0.37259	322.3	0.37259	429.9
174	1.0001	174	1.04761	176	0.92393				0.37359	29.7	0.37359	131.4	0.37359	217.4	0.37359	320.4	0.37359	428.6
175	1.00078	175	1.02585	177	0.93258				0.37459	29.4	0.37459	130.2	0.37459	216	0.37459	319.5	0.37459	427.2
176	0.99963	176	1.00874	178	0.91858				0.37558	28.9	0.37558	128.8	0.37558	214.8	0.37558	319.2	0.37558	425.8
177	0.99473	177	1.00092	179	0.9165				0.37658	28.1	0.37658	127.4	0.37658	213.6	0.37658	319	0.37658	424.8
178	0.99267	178	0.95841	180	0.92857				0.37758	26.7	0.37758	125.9	0.37758	211.8	0.37758	319	0.37758	424
179	0.99605	179	1.01721	181	0.91448				0.37857	24.8	0.37857	123.9	0.37857	209.6	0.37857	318.8	0.37857	423.1
180	0.99901	180	0.98165	182	0.91403				0.37957	23.5	0.37957	121.5	0.37957	207.3	0.37957	318.3	0.37957	421.8
181	0.99912	181	0.93558	183	0.90391				0.38056	23.4	0.38056	118.9	0.38056	205.7	0.38056	317.4	0.38056	420.3
182	0.99744	182	1.04125	184	0.90923				0.38156	23.4	0.38156	116.2	0.38156	204.9	0.38156	316.4	0.38156	418.7
183	0.99615	183	1.00778	185	0.90841				0.38256	22.6	0.38256	113.8	0.38256	204.9	0.38256	315.7	0.38256	417.1
184	0.99695	184	0.95975	186	0.89977				0.38355	21.3	0.38355	111.6	0.38355	205.8	0.38355	315	0.38355	415.7
185	0.99775	185	1.01572	187	0.88879				0.38455	20	0.38455	109.6	0.38455	207.2	0.38455	314.4	0.38455	414.5
186	0.99874	186	1.00266	189	0.90217				0.38554	18.7	0.38554	108.1	0.38554	208.5	0.38554	313.8	0.38554	413.5
187	1.00105	187	1.0288	190	0.90709				0.38654	17.2	0.38654	107.1	0.38654	208.9	0.38654	313.5	0.38654	412.8
188	1.00209	188	0.95913	191	0.88343				0.38754	15.7	0.38754	106.6	0.38754	208.1	0.38754	313.1	0.38754	412.2
189	0.99857	189	1.00597	192	0.88568				0.38853	14.9	0.38853	106.4	0.38853	207	0.38853	312.7	0.38853	411.7
190	0.99357	190	0.98147	193	0.88133				0.38953	15.1	0.38953	105.4	0.38953	206.4	0.38953	312.6	0.38953	411.3
191	0.99263	191	0.95279	194	0.92999				0.39053	15.3	0.39053	104.5	0.39053	206.5	0.39053	313	0.39053	411
192	0.99518	192	0.99364	195	0.90783				0.39152	14.2	0.39152	104.6	0.39152	207.1	0.39152	312.9	0.39152	410.9
193	0.99651	193	0.94257	196	0.8945				0.39252	12	0.39252	104.6	0.39252	207.6	0.39252	312.1	0.39252	410.8
194	0.996	194	0.94409	197	0.92386				0.39351	10.1	0.39351	104.9	0.39351	208	0.39351	310.6	0.39351	410.9
195	0.99378	195	0.9786	198	0.92881				0.39451	9.5	0.39451	105.5	0.39451	209	0.39451	308.8	0.39451	410.9
196	0.99013	196	0.97993	199	0.93247				0.39551	9.7	0.39551	106.3	0.39551	210.1	0.39551	307.4	0.39551	410.7
197	0.99162	197	0.97262	200	0.88307				0.3965	9.7	0.3965	107.1	0.3965	209.8	0.3965	306.8	0.3965	410.4
198	0.9967	198	0.96527	201	0.86291				0.3975	9.2	0.3975	107.7	0.3975	209.3	0.3975	307	0.3975	410.2
199	0.99561	199	0.93844	202	0.89947				0.3985	8.1	0.3985	108.1	0.3985	208.5	0.3985	307.1	0.3985	410
200	0.99134	200	0.98091	203	0.93134				0.39949	7.2	0.39949	108.1	0.39949	207.2	0.39949	306.9	0.39949	409.9
201	0.99208	201	0.9866	204	0.94311				0.40049	6.6	0.40049	108.1	0.40049	206.2	0.40049	306.8	0.40049	409.6
202	0.99737	202	0.98751	205	0.88332				0.40149	5.7	0.40149	107.8	0.40149	205.5	0.40149	307	0.40149	409.2
203	1.00096	203	0.97668	206	0.91095				0.40248	4.9	0.40248	107.3	0.40248	205.2	0.40248	307.4	0.40248	408.6
204	0.99983	204	0.95693	207	0.90069				0.40348	4.7	0.40348	106.8	0.40348	205.5	0.40348	307.5	0.40348	408
205	0.9968	205	0.9489	208	0.90855				0.40447	5.2	0.40447	106.5	0.40447	205.9	0.40447	307.5	0.40447	407.5
206	0.99492	206	0.9652	209	0.90275				0.40547	5.1	0.40547	106.3	0.40547	206.1	0.40547	307.4	0.40547	407.1
207	0.99472	207	0.98707	210	0.94883				0.40647	4.7	0.40647	106.4	0.40647	205.9	0.40647	307.3	0.40647	406.7
208	0.99249	208	0.92128	211	0.89175				0.40746	4.7	0.40746	106.5	0.40746	205.5	0.40746	307	0.40746	406.3
209	0.98763	209	0.95864	212	0.91015				0.40846	4.8	0.40846	106.6	0.40846	204.7	0.40846	306.6	0.40846	406
210	0.98532	210	0.96747	213	0.88304				0.40945	4.6	0.40945	106.5	0.40945	204.2	0.40945	305.8	0.40945	406
211	0.98795	211	0.96627	214	0.9291				0.41045	3.8	0.41045	106.6	0.41045	204.2	0.41045	305.2	0.41045	406.2
212	0.99523	212	0.94269	215	0.92543				0.41145	3.3	0.41145	106.5	0.41145	203.9	0.41145	304.9	0.41145	406.2
213	1.00255	213	0.90334	216	0.91937				0.41244	3.4	0.41244	105.9	0.41244	204.2	0.41244	304.2	0.41244	406
214	1.0043	214	0.96766	217	0.92943				0.41344	4	0.41344	105.4	0.41344	204.4	0.41344	304.1	0.41344	405.6
215	1.0035	215	0.97187	218	0.91996				0.41444	4.3	0.41444	105.1	0.41444	204.2	0.41444	304.3	0.41444	405.1
216	1.00355	216	0.96276	219	0.91254				0.41543	4	0.41543	104.6	0.41543	204.1	0.41543	303.8	0.41543	404.7
217	1.00327	217	0.92936	220	0.89359				0.41643	3.6	0.41643	104	0.41643	203.7	0.41643	302.8	0.41643	404.2
218	1.00181	218	0.97017	221	0.88756				0.41742	4	0.41742	103.7	0.41742	203.5	0.41742	301.6	0.41742	403.7
219	1.0001	219	0.9309	222	0.88671				0.41842	4.2	0.41842	103.5	0.41842	203.4	0.41842	300.5	0.41842	403.2
220	1.00028	220	0.95585	223	0.90487				0.41942	3.9	0.41942	103.1	0.41942	203.3	0.41942	300.1	0.41942	402.9
221	1.00118	221	0.94058	224	0.83957				0.42041	3.6	0.42041	102.4	0.42041	202.5	0.42041	299.9	0.42041	402.7
222	1.0006	222	0.96583	225	0.8337				0.42141	3.1	0.42141	101.8	0.42141	201.9	0.42141	299.7	0.42141	402.5
223	1.00031	223	0.93735	226	0.91102				0.42241	2.3	0.42241	101.3	0.42241	201.2	0.42241	299.6	0.42241	402.3
224	1.00196	224	0.95023	227	0.89448				0.4234	2	0.4234	100.8	0.4234	200.2	0.4234	299.8	0.4234	402
225	1.00274	225	0.92844	228	0.89323				0.4244	2	0.4244	100.6	0.4244	200.2	0.4244	300	0.4244	401.7
226	1.00185	226	0.96007	229	0.90104				0.42539	1.5	0.42539	100.1	0.42539	200.7	0.42539	300.4	0.42539	401.5
227	1.00117	227	0.95859	230	0.89966				0.42639	1.3	0.42639	99.7	0.42639	200.9	0.42639	300.8	0.42639	401.4
228	1.0006	228	1.01143	231	0.90507				0.42739	2	0.42739	99.3	0.42739	201	0.42739	300.8	0.42739	401.3
229	0.99956	229	1.01986	232	0.90936				0.42838	2.9	0.42838	99.6	0.42838	201.1	0.42838	300.4	0.42838	401.3
230	0.99858	230	1.06472	233	0.90221				0.42938	3.1	0.42938	100	0.42938	201.4	0.42938	299.9	0.42938	401.4
231	0.99807	231	1.05767	234	0.89356				0.43038	2.9	0.43038	100.4	0.43038	201.8	0.43038	299.5	0.43038	401.8
232	0.99746	232	0.99089	235	0.87314				0.43137	2.5	0.43137	100.6	0.43137	202.4	0.43137	299	0.43137	402.1
233	0.9965	233	1.08561	236	0.88508				0.43237	1.8	0.43237	100.7	0.43237	203	0.43237	298.8	0.43237	402.5
234	0.99842	234	1.01969	237	0.86018				0.43336	1.4	0.43336	100.7	0.43336	203.3	0.43336	298.7	0.43336	402.6
235	1.00395	235	1.01902	238	0.88559				0.43436	1.4	0.43436	101	0.43436	203.5	0.43436	299.2	0.43436	402.7
236	1.00741	236	1.08507	239	0.86022				0.43536	1.5	0.43536	101	0.43536	203.3	0.43536	299.4	0.43536	402.5
237	1.00532	237	1.01319	240	0.86443				0.43635	1.8	0.43635	100.6	0.43635	204	0.43635	299.2	0.43635	402.2
238	1.00045	238	1.0211	241	0.86684				0.43735	1.8	0.43735	100.7	0.43735	204.2	0.43735	299.5	0.43735	401.7
239	0.99611	239	1.00163	242	0.83405				0.43834	1.7	0.43834	100.4	0.43834	203.9	0.43834	299.7	0.43834	401.1
240	0.99419	240	1.03491	243	0.88575				0.43934	1.6	0.43934	99.5	0.43934	203.8	0.43934	299.7	0.43934	400.6
241	0.99615	241	1.05897	244	0.85001				0.44034	1.2	0.44034	99.3	0.44034	203.4	0.44034	299.5	0.44034	400
242	1.00084	242	1.01362	245	0.84984				0.44133	1	0.44133	99.6	0.44133	202.8	0.44133	299.2	0.44133	399.6
243	1.00272	243	1.02619	246	0.8484				0.44233	1.2	0.44233	99.1	0.44233	202.3	0.44233	299.3	0.44233	399.3
244	0.99956	244	1.09671	247	0.82414				0.44333	1.6	0.44333	98.5	0.44333	202.6	0.44333	299.8	0.44333	399.1
245	0.99814	245	1.09843	248	0.8564				0.44432	2	0.44432	97.9	0.44432	202.3	0.44432	300.1	0.44432	399
246	1.0011	246	1.08023	249	0.80569				0.44532	2.8	0.44532	97.5	0.44532	202.2	0.44532	300	0.44532	399.2
247	1.0016	247	1.06019	250	0.81674				0.44631	3.9	0.44631	97.6	0.44631	201.7	0.44631	299.8	0.44631	399.4
248	0.99708	248	1.04872	251	0.80106				0.44731	5.2	0.44731	97.8	0.44731	200.8	0.44731	299.4	0.44731	399.7
249	0.99235	249	1.04315	252	0.8174				0.44831	6.2	0.44831	97.8	0.44831	200.3	0.44831	299	0.44831	399.9
250	0.99095	250	1.04127	253	0.79629				0.4493	6.1	0.4493	97.5	0.4493	199.9	0.4493	299.2	0.4493	400.1
251	0.99272	251	1.04459	254	0.83392				0.4503	6.1	0.4503	97.8	0.4503	199.6	0.4503	299.6	0.4503	400.2
252	0.99469	252	1.04857	255	0.82366				0.4513	6.4	0.4513	98.2	0.4513	199.1	0.4513	299.8	0.4513	400.3
253	0.99668	253	1.04807	256	0.79565				0.45229	6.2	0.45229	98.6	0.45229	198.8	0.45229	299.7	0.45229	400.5
254	0.99877	254	1.04562	257	0.78971				0.45329	5.9	0.45329	99.3	0.45329	198.3	0.45329	299.7	0.45329	400.7
255	0.99844	255	1.04209	258	0.79504				0.45429	5.4	0.45429	99.8	0.45429	197.6	0.45429	299.4	0.45429	400.8
256	0.99889	256	1.03718	259	0.77902				0.45528	5	0.45528	100.3	0.45528	197.5	0.45528	299.1	0.45528	401
257	1.00262	257	1.03465	260	0.76542				0.45628	5.1	0.45628	100.8	0.45628	197.7	0.45628	299.1	0.45628	401.2
258	1.00465	258	1.03332	261	0.77951				0.45727	5.5	0.45727	101.3	0.45727	197.3	0.45727	299.2	0.45727	401.3
259	1.0026	259	1.03119	262	0.76572				0.45827	5.2	0.45827	101.6	0.45827	197.8	0.45827	299.5	0.45827	401.2
260	0.9994	260	1.03437	263	0.78863				0.45927	4.4	0.45927	101.5	0.45927	198.8	0.45927	299.7	0.45927	401
261	0.9986	261	1.04664	264	0.80387				0.46026	3.4	0.46026	101.2	0.46026	199.7	0.46026	300	0.46026	400.7
262	0.99961	262	1.0588	265	0.74823				0.46126	2.1	0.46126	101.2	0.46126	200	0.46126	300.2	0.46126	400.4
263	0.99931	263	1.05962	266	0.7499				0.46226	0.9	0.46226	101.2	0.46226	200.2	0.46226	300.4	0.46226	400.1
264	0.99619	264	1.05006	267	0.78692				0.46325	0.4	0.46325	101.2	0.46325	200.8	0.46325	300.4	0.46325	399.8
265	0.99183	265	1.04343	268	0.75465				0.46425	-0.1	0.46425	101.8	0.46425	201.3	0.46425	300.1	0.46425	399.6
266	0.99247	266	1.04883	269	0.75468				0.46524	-0.2	0.46524	101.3	0.46524	201.4	0.46524	299.9	0.46524	399.5
267	0.99815	267	1.0561	270	0.76641				0.46624	0.7	0.46624	100.3	0.46624	201.8	0.46624	299.8	0.46624	399.5
268	1.00231	268	1.05156	271	0.77103				0.46724	1.4	0.46724	99.7	0.46724	202.3	0.46724	299.7	0.46724	399.7
269	1.00344	269	1.03996	272	0.7348				0.46823	2.1	0.46823	99.8	0.46823	201.9	0.46823	299.6	0.46823	399.9
270	1.00195	270	1.03207	273	0.76688				0.46923	3	0.46923	100.2	0.46923	201.5	0.46923	299.2	0.46923	399.9
271	0.99807	271	1.02769	274	0.73555				0.47023	3.5	0.47023	100.6	0.47023	201.2	0.47023	299.1	0.47023	399.8
272	0.995	272	1.02627	275	0.81259				0.47122	3.9	0.47122	100.5	0.47122	200.8	0.47122	299.3	0.47122	399.5
273	0.99563	273	1.03092	276	0.79209				0.47222	3.9	0.47222	100.1	0.47222	200.9	0.47222	299.5	0.47222	399.4
274	0.99973	274	1.03749	277	0.77864				0.47321	3.5	0.47321	99.8	0.47321	200.6	0.47321	299.7	0.47321	399.4
275	1.00232	275	1.04011	278	0.7731				0.47421	3.6	0.47421	100	0.47421	200.2	0.47421	299.5	0.47421	399.4
276	0.99985	276	1.03276	279	0.79963				0.47521	4.2	0.47521	99.5	0.47521	199.2	0.47521	299	0.47521	399.6
277	0.99518	277	1.0181	280	0.778				0.4762	4	0.4762	99	0.4762	198.9	0.4762	298.5	0.4762	399.9
278	0.99384	278	1.01209	281	0.80878				0.4772	3.7	0.4772	99.2	0.4772	198.3	0.4772	298.3	0.4772	400
279	0.99635	279	1.01757	282	0.81456				0.4782	3.2	0.4782	99.4	0.4782	198.3	0.4782	298	0.4782	400
280	0.99796	280	1.02532	283	0.7913				0.47919	2.5	0.47919	99.7	0.47919	198.9	0.47919	298.3	0.47919	399.8
281	0.99758	281	1.03204	284	0.8084				0.48019	1.8	0.48019	100.1	0.48019	199.1	0.48019	298.7	0.48019	399.8
282	0.9966	282	1.034	285	0.7864				0.48118	1.1	0.48118	100.5	0.48118	199.5	0.48118	299	0.48118	400
283	0.99651	283	1.02843	286	0.76735				0.48218	0.6	0.48218	100.9	0.48218	199.9	0.48218	299.5	0.48218	400.2
284	0.99765	284	1.02321	287	0.77868				0.48318	0.3	0.48318	101.4	0.48318	200.1	0.48318	299.9	0.48318	400.4
285	0.99818	285	1.0246	288	0.76026				0.48417	-0.2	0.48417	101.7	0.48417	200.5	0.48417	300	0.48417	400.6
286	0.99928	286	1.02696	289	0.78146				0.48517	-0.8	0.48517	101.7	0.48517	200.9	0.48517	299.6	0.48517	400.8
287	1.00087	287	1.02554	290	0.76532				0.48616	-1.1	0.48616	101.7	0.48616	201	0.48616	299.4	0.48616	400.9
288	1.00032	288	1.02118	291	0.77069				0.48716	-1.1	0.48716	101.7	0.48716	201.6	0.48716	299.3	0.48716	401.1
289	0.99951	289	1.01729	292	0.80983				0.48816	-1.4	0.48816	101.7	0.48816	202.1	0.48816	299.4	0.48816	401.1
290	0.99997	290	1.01548	293	0.76586				0.48915	-1.8	0.48915	101.7	0.48915	201.6	0.48915	299.6	0.48915	401.1
291	0.99877	291	1.01413	294	0.73464				0.49015	-1.7	0.49015	102	0.49015	201.7	0.49015	299.6	0.49015	401.1
292	0.99624	292	1.01386	295	0.7416				0.49115	-1.1	0.49115	102.6	0.49115	201.9	0.49115	299.5	0.49115	400.9
293	0.99535	293	1.01431	296	0.72477				0.49214	-0.7	0.49214	103.2	0.49214	201.5	0.49214	299.6	0.49214	400.7
294	0.99543	294	1.01312	297	0.72344				0.49314	-0.9	0.49314	103.3	0.49314	202.2	0.49314	300	0.49314	400.5
295	0.99506	295	1.01302	298	0.74483				0.49413	-0.5	0.49413	102.8	0.49413	202.8	0.49413	300.6	0.49413	400.4
296	0.99257	296	1.02052	299	0.75405				0.49513	-0.3	0.49513	102.2	0.49513	203.2	0.49513	301.1	0.49513	400.3
297	0.98961	297	1.02816	300	0.78117				0.49613	-0.7	0.49613	101.9	0.49613	203.7	0.49613	301.4	0.49613	400.3
298	0.99158	298	1.02355	301	0.74503				0.49712	-1.1	0.49712	101.7	0.49712	203.9	0.49712	301.8	0.49712	400.4
299	0.99713	299	1.01176	302	0.73357				0.49812	-0.2	0.49812	101.3	0.49812	204.2	0.49812	302.1	0.49812	400.4
300	0.99933	300	1.00184	303	0.73089				0.49912	0.7	0.49912	100.6	0.49912	204.3	0.49912	302.7	0.49912	400.5
301	0.99673	301	0.99696	304	0.71734				0.50011	1.1	0.50011	100.2	0.50011	204.5	0.50011	303.3	0.50011	400.5
302	0.99445	302	0.99963	305	0.73685
303	0.99559	303	1.00829	306	0.68758
304	0.99857	304	1.01383	307	0.69419
305	1.00138	305	1.00643	308	0.63258
306	0.9999	306	0.99253	309	0.60518
307	0.99471	307	0.98772	310	0.61778
308	0.9913	308	0.99564	311	0.59384
309	0.99084	309	1.00792	312	0.60458
310	0.99088	310	1.01865	313	0.60926
311	0.99193	311	1.02162	314	0.61929
312	0.99577	312	1.01474	315	0.62931
313	1.00073	313	1.00953	316	0.61045
314	1.00319	314	1.01098	317	0.62156
315	1.00284	315	1.00794	318	0.63944
316	1.00072	316	0.99733	319	0.61345
317	0.99842	317	0.99257	320	0.60458
318	0.99925	318	1.00088	321	0.59091
319	1.00174	319	1.01109	322	0.60122
320	1.0021	320	1.01187	323	0.49926
321	1.00107	321	1.0043	324	0.49078
322	1.00032	322	0.99784	325	0.47976
323	0.9989	323	0.99656	326	0.46606
324	0.99671	324	0.99594	327	0.45799
325	0.99394	325	0.99425	328	0.4892
326	0.99232	326	0.99142	329	0.46335
327	0.99474	327	0.98824	330	0.47929
328	0.99903	328	0.99064	331	0.47658
329	1.002	329	0.99585	332	0.4681
330	1.00329	330	0.99145	333	0.46403
331	1.00279	331	0.98391	334	0.48063
332	1.00215	332	0.986	335	0.47544
333	1.00239	333	0.99157	336	0.49531
334	1.00019	334	0.99397	337	0.46677
335	0.99561	335	0.99425	338	0.44447
336	0.99306	336	0.99403	339	0.47065
337	0.99484	337	0.99252	340	0.4739
338	0.99887	338	0.98694	341	0.4723
339	0.99935	339	0.97844	342	0.45701
340	0.99596	340	0.97331	343	0.47846
341	0.99523	341	0.97447	344	0.45896
342	0.99778	342	0.97909	345	0.47067
343	0.99828	343	0.98208	346	0.47027
344	0.99626	344	0.98269	347	0.47828
345	0.99353	345	0.98671	348	0.52529
346	0.99229	346	0.99519	349	0.55847
347	0.99464	347	1.00109	350	0.56017
348	0.998	348	0.99791	351	0.5155
349	0.99861	349	0.98685	352	0.55286
350	0.99716	350	0.97531	353	0.55217
351	0.99571	351	0.9673	354	0.53491
352	0.99523	352	0.96106	355	0.56254
353	0.99563	353	0.95922	356	0.54357
354	0.99652	354	0.96322	357	0.57259
355	0.99839	355	0.96685	358	0.57367
356	0.99979	356	0.9646	359	0.56115
357	1.0013	357	0.95984	360	0.54596
358	1.00492	358	0.9616	361	0.54889
359	1.00763	359	0.96703	362	0.55656
360	1.00697	360	0.96976	363	0.52895
361	1.0023	361	0.97113	364	0.54127
362	0.99751	362	0.97024	365	0.5603
363	0.99718	363	0.96487	366	0.53084
364	0.99668	364	0.9567	367	0.52804
365	0.99358	365	0.94989	368	0.55893
366	0.99204	366	0.94911	369	0.5364
367	0.99417	367	0.95379	370	0.54328
368	0.99861	368	0.95968	371	0.51671
369	1.00255	369	0.9626	372	0.53515
370	1.0023	370	0.95572	373	0.53436
371	0.99695	371	0.94279	374	0.52924
372	0.99246	372	0.93531	375	0.52959
373	0.99317	373	0.9369	376	0.52026
374	0.99321	374	0.94235	377	0.52005
375	0.99071	375	0.9425	378	0.5061
376	0.99346	376	0.93674	379	0.53325
377	0.9999	377	0.93083	380	0.54226
378	1.00239	378	0.9267	381	0.50475
379	1.00294	379	0.92318	382	0.50813
380	1.004	380	0.91911	383	0.5136
381	1.00422	381	0.91563	384	0.52764
382	1.00364	382	0.91644	385	0.54751
383	1.00254	383	0.92381	386	0.52284
384	1.00162	384	0.9398	387	0.47564
385	0.99991	385	0.96513	388	0.49446
386	0.99722	386	0.98839	389	0.52581
387	0.99637	387	1.00185	390	0.50647
388	0.99801	388	1.01335	391	0.51201
389	0.99977	389	1.02423	392	0.5072
390	1.00007	390	1.02781	393	0.5186
391	0.99953	391	1.02879	394	0.50933
392	0.99796	392	1.03072	395	0.48791
393	0.99515	393	1.0312	396	0.51507
394	0.99365	394	1.02757	397	0.50926
395	0.99572	395	1.01805	398	0.49951
396	1.00019	396	1.01112	399	0.50971
397	1.00175	397	1.01324	400	0.49069
398	0.99956	398	1.01681	401	0.51234
399	0.99834	399	1.01989	402	0.5113
400	0.99843	400	1.02863	403	0.48581
401	0.99822	401	1.03523	404	0.49368
402	0.99783	402	1.03353	405	0.51488
403	0.99798	403	1.02887	406	0.49374
404	1.00005	404	1.02346	407	0.48882
405	1.00442	405	1.02011	408	0.49992
406	1.00703	406	1.01898	409	0.50626
407	1.00379	407	1.0166	410	0.47718
408	0.99865	408	1.01422	411	0.50215
409	0.99593	409	1.01613	412	0.50576
410	0.99444	410	1.02315	413	0.49423
411	0.99553	411	1.02808	414	0.49435
412	0.99941	412	1.02452	415	0.51267
413	1.00082	413	1.01927	416	0.48828
414	0.99849	414	1.02029	417	0.46416
415	0.99611	415	1.02168	418	0.4741
416	0.99467	416	1.02169	419	0.48556
417	0.99426	417	1.02835	420	0.49578
418	0.99543	418	1.03525	421	0.46901
419	0.99682	419	1.03255	422	0.47929
420	0.99489	420	1.02686	423	0.49671
421	0.99178	421	1.02147	424	0.47617
422	0.99418	422	1.0127	425	0.48965
423	0.9998	423	1.0057	426	0.47499
424	1.00075	424	1.00692	427	0.49195
425	0.99785	425	1.01377	428	0.48876
426	0.99663	426	1.01631	429	0.50911
427	0.99747	427	1.00847	430	0.49085
428	0.99826	428	1.00016	431	0.51231
429	0.99805	429	1.00034	432	0.5266
430	0.9973	430	1.004	433	0.51305
431	0.99932	431	1.00962	434	0.51685
432	1.00545	432	1.01775	435	0.52602
433	1.0082	433	1.02319	436	0.51792
434	1.00496	434	1.02491	437	0.51539
435	1.00306	435	1.02013	438	0.52962
436	1.00484	436	1.00961	439	0.52246
437	1.0063	437	1.00385	440	0.53784
438	1.00609	438	1.00701	441	0.53049
439	1.00609	439	1.01092	442	0.52357
440	1.00502	440	1.00863	443	0.52211
441	1.00139	441	1.00341	444	0.50867
442	0.99795	442	0.99983	445	0.49161
443	0.9962	443	0.99853	446	0.4999
444	0.99533	444	0.99754	447	0.47966
445	0.99672	445	0.99506	448	0.53167
446	0.99928	446	0.99589	449	0.51013
447	0.99992	447	1.00084	450	0.52009
448	1.00031	448	1.00061	451	0.50002
449	1.00067	449	0.99883	452	0.51473
450	0.9988	450	1.00413	453	0.52038
451	0.9974	451	1.00775	454	0.52536
452	0.99872	452	1.00582	455	0.54249
453	0.99989	453	1.0037	456	0.53994
454	0.99928	454	0.99918	457	0.53168
455	0.99821	455	0.99308	458	0.52794
456	0.99713	456	0.98877	459	0.51603
457	0.99615	457	0.98494	460	0.53647
458	0.99648	458	0.98514	461	0.52023
459	0.99745	459	0.99389	462	0.522
460	0.99809	460	1.00372	463	0.51568
461	0.9978	461	1.00226	464	0.51859
462	0.99671	462	0.98763	465	0.53746
463	0.99729	463	0.9745	466	0.53735
464	1.00002	464	0.97695	467	0.53603
465	1.0029	465	0.987	468	0.50378
466	1.00342	466	0.99313	469	0.52503
467	0.99779	467	0.99479	470	0.50249
468	0.98944	468	0.99186	471	0.49117
469	0.98938	469	0.98442	472	0.49016
470	0.99805	470	0.97593	473	0.51057
471	1.00472	471	0.97003	474	0.52645
472	1.00303	472	0.96911	475	0.52864
473	0.99775	473	0.97478	476	0.51531
474	0.99649	474	0.98288	477	0.50303
475	0.99876	475	0.99278	478	0.50056
476	0.99943	476	0.99965	479	0.50844
477	0.9976	477	0.993	480	0.49561
478	0.99471	478	0.97734	481	0.5114
479	0.99312	479	0.9646	482	0.51341
480	0.99465	480	0.95851	483	0.51732
481	0.99696	481	0.95467	484	0.49134
482	0.99761	482	0.9501	485	0.511
483	0.9952	483	0.95068	486	0.50298
484	0.99184	484	0.95827	487	0.52335
485	0.99441	485	0.96701	488	0.51879
486	1.0017	486	0.97406	489	0.5066
487	1.00468	487	0.97757	490	0.50919
488	1.003	488	0.97323	491	0.51643
489	1.00157	489	0.96663	492	0.52297
490	1.00024	490	0.96617	493	0.49996
491	0.99886	491	0.96342	494	0.51346
492	0.997	492	0.95589	495	0.50116
493	0.99554	493	0.95492	496	0.52624
494	0.9971	494	0.96007	497	0.50373
495	0.99927	495	0.96081	498	0.51106
496	0.99756	496	0.95629	499	0.49702
497	0.994	497	0.94984	500	0.49817
498	0.99385	498	0.94424	501	0.50431
499	0.99711	499	0.94288	502	0.46873
500	1.00023	500	0.94447	503	0.52163
501	1.00037	501	0.94444	504	0.50601
502	0.99649	502	0.94283	505	0.50696
503	0.99181	503	0.94343	506	0.49702
504	0.99174	504	0.94368	507	0.52437
505	0.99518	505	0.93831	508	0.50235
506	0.99804	506	0.93276	509	0.50963
507	1.00165	507	0.93274	510	0.52853
508	1.00572	508	0.93056	511	0.53355
509	1.00491	509	0.92501	512	0.51591
510	1.00026	510	0.92357	513	0.5267
511	0.99731	511	0.92672	514	0.50751
512	0.9971	512	0.93288	515	0.50279
513	0.99832	513	0.94089	516	0.48624
514	0.99905	514	0.94576	517	0.50626
515	0.99803	515	0.94546	518	0.52445
516	0.99735	516	0.94385	519	0.50612
517	1.0007	517	0.9428	520	0.50147
518	1.00591	518	0.93762	521	0.50672
519	1.00707	519	0.92602	522	0.48636
520	1.00395	520	0.9142	523	0.50694
521	0.99844	521	0.90858	524	0.51808
522	0.99324	522	0.90649	525	0.52555
523	0.99355	523	0.90374	526	0.50591
524	0.99845	524	0.90466	527	0.49664
525	1.00314	525	0.9104	528	0.50928
526	1.0045	526	0.91328	529	0.51426
527	1.00312	527	0.91392	530	0.50664
528	1.00107	528	0.91938	531	0.51098
529	0.99917	529	0.92632	532	0.49634
530	0.99713	530	0.9262	533	0.47075
531	0.99461	531	0.91639	534	0.51584
532	0.99525	532	0.90809	535	0.51603
533	1.00019	533	0.90984	536	0.4921
534	1.00266	534	0.91152	537	0.50884
535	0.99943	535	0.9087	538	0.48475
536	0.99666	536	0.9095	539	0.48639
537	0.99685	537	0.9185	540	0.49606
538	0.99736	538	0.93653	541	0.48873
539	0.9981	539	0.96253	542	0.45951
540	0.99887	540	0.98986	543	0.45522
541	0.99966	541	1.01014	544	0.49281
542	1.0004	542	1.0163	545	0.49969
543	0.9996	543	1.01084	546	0.48461
544	0.99768	544	1.00688	547	0.48824
545	0.9972	545	1.00598	548	0.46747
546	0.99832	546	1.00128	549	0.48435
547	0.99923	547	0.99793	550	0.49941
548	0.99778	548	0.99918	551	0.47461
549	0.99376	549	0.99775	552	0.46159
550	0.99204	550	0.99568	553	0.47091
551	0.99489	551	1.00064	554	0.4679
552	0.99817	552	1.01	555	0.48101
553	1.00022	553	1.01641	556	0.49132
554	1.00292	554	1.01751	557	0.46666
555	1.00576	555	1.01564	558	0.49173
556	1.00674	556	1.01286	559	0.48717
557	1.00554	557	1.00758	560	0.49054
558	1.00239	558	1.0036	561	0.47835
559	0.99814	559	1.0108	562	0.45591
560	0.99692	560	1.022	563	0.47163
561	1.00096	561	1.02119	564	0.45476
562	1.00547	562	1.01178	565	0.46626
563	1.00606	563	1.0007	566	0.45409
564	1.00296	564	0.9912	567	0.45214
565	1.00008	565	0.99114	568	0.47838
566	1.00014	566	0.99949	569	0.4759
567	1.00047	567	1.00822	570	0.446
568	0.99949	568	1.01114	571	0.46556
569	0.99985	569	1.0099	572	0.46213
570	1.00191	570	1.00911	573	0.4605
571	1.00323	571	1.00842	574	0.44554
572	1.00213	572	1.00573	575	0.45909
573	0.99993	573	1.00633	576	0.45909
574	0.99835	574	1.01233	577	0.4599
575	0.99872	575	1.01064	578	0.4832
576	1.0012	576	1.00239	579	0.45135
577	1.00207	577	1.00133	580	0.4397
578	0.99978	578	1.00567	581	0.46583
579	0.99788	579	1.00641	582	0.44957
580	1.00078	580	0.99915	583	0.47291
581	1.0065	581	0.99412	584	0.50217
582	1.00811	582	1.00077	585	0.49155
583	1.00395	583	1.00743	586	0.49834
584	0.9976	584	1.00391	587	0.49076
585	0.99285	585	0.99897	588	0.4877
586	0.99337	586	0.99911	589	0.49665
587	0.99814	587	1.00023	590	0.51592
588	1.00149	588	0.99909	591	0.51944
589	1.0033	589	0.99456	592	0.48862
590	1.00567	590	0.99421	593	0.48735
591	1.00657	591	1.00539	594	0.4884
592	1.00542	592	1.01576	595	0.47143
593	1.00545	593	1.00983	596	0.47975
594	1.00646	594	0.99593	597	0.47453
595	1.00564	595	0.98902	598	0.47112
596	1.00457	596	0.989	599	0.48718
597	1.00356	597	0.98851	600	0.48192
598	1.00011	598	0.98678	601	0.49608
599	0.99652	599	0.98882	602	0.48436
600	0.99658	600	0.99198	603	0.51115
601	1.00028	601	0.99214	604	0.48805
602	1.00491	602	0.99472	605	0.50877
603	1.00782	603	0.99786	606	0.50519
604	1.00833	604	0.9988	607	0.48562
605	1.00811	605	1.00259	608	0.47245
606	1.0072	606	1.01018	609	0.47174
607	1.00537	607	1.01369	610	0.46752
608	1.00284	608	1.00254	611	0.49308
609	1.00097	609	0.98628	612	0.49646
610	1.00039	610	0.98759	613	0.48604
611	1.00005	611	1.0017	614	0.5007
612	0.99856	612	1.00526	615	0.47803
613	0.99506	613	0.99783	616	0.46585
614	0.99268	614	0.99554	617	0.45006
615	0.99518	615	1.00262	618	0.48206
616	0.99987	616	1.01014	619	0.49986
617	1.00016	617	1.01232	620	0.48403
618	0.99602	618	1.00721	621	0.49404
619	0.99331	619	0.99622	622	0.48638
620	0.99374	620	0.98477	623	0.47058
621	0.99503	621	0.9773	624	0.47121
622	0.9967	622	0.97857	625	0.48803
623	0.99892	623	0.98486	626	0.46549
624	1.00051	624	0.98838	627	0.49311
625	0.99981	625	0.98934	628	0.46957
626	0.99752	626	0.98593	629	0.481
627	0.99739	627	0.97453	630	0.4727
628	0.99985	628	0.96923	631	0.4754
629	1.00143	629	0.98203	632	0.47954
630	1.00159	630	0.99457	633	0.48392
631	1.00283	631	0.99434	634	0.49541
632	1.00436	632	0.99228	635	0.46116
633	1.00263	633	0.99447	636	0.45253
634	0.99837	634	0.99722	637	0.45285
635	0.99599	635	1.00108	638	0.46796
636	0.99678	636	1.00644	639	0.47526
637	0.99916	637	1.00491	640	0.47708
638	1.00414	638	0.99607	641	0.4572
639	1.00766	639	0.98602	642	0.46635
640	1.00438	640	0.97945	643	0.47144
641	0.99802	641	0.98695	644	0.45932
642	0.99523	642	1.00372	645	0.46086
643	0.99595	643	1.01082	646	0.46143
644	0.9969	644	1.00496	647	0.44237
645	0.9987	645	0.9964	648	0.47428
646	1.00011	646	0.99503	649	0.46511
647	1.00035	647	1.00132	650	0.4675
648	1.00141	648	1.00368	651	0.45229
649	1.0017	649	0.99442	652	0.49167
650	0.99932	650	0.98233	653	0.48081
651	0.99606	651	0.97848	654	0.47134
652	0.99602	652	0.97957	655	0.46443
653	1.00012	653	0.98233	656	0.47192
654	1.0042	654	0.98772	657	0.4802
655	1.00519	655	0.99038	658	0.46697
656	1.00537	656	0.98983	659	0.46281
657	1.00548	657	0.9901	660	0.47129
658	1.00299	658	0.98959	661	0.46545
659	1.00055	659	0.98817	662	0.4591
660	1.00091	660	0.986	663	0.46334
661	1.00106	661	0.97961	664	0.47522
662	0.99969	662	0.9769	665	0.44984
663	0.99871	663	0.98501	666	0.45147
664	0.99768	664	0.99109	667	0.46727
665	0.99698	665	0.99291	668	0.45969
666	0.99955	666	0.99883	669	0.45246
667	1.00364	667	1.00103	670	0.4436
668	1.00462	668	0.99482	671	0.45868
669	1.00293	669	0.98927	672	0.46327
670	1.00227	670	0.98734	673	0.465
671	1.00285	671	0.98364	674	0.45387
672	1.002	672	0.98086	675	0.44553
673	0.99897	673	0.9844	676	0.4662
674	0.9966	674	0.98925	677	0.44479
675	0.99731	675	0.9888	678	0.45561
676	0.99854	676	0.9843	679	0.44623
677	0.99842	677	0.98183	680	0.46192
678	0.99919	678	0.9862	681	0.45849
679	1.0017	679	0.99035	682	0.42979
680	1.00155	680	0.99181	683	0.48066
681	0.99706	681	0.99524	684	0.43651
682	0.99433	682	0.99362	685	0.45792
683	0.99681	683	0.98561	686	0.4362
684	1.00049	684	0.98368	687	0.43079
685	1.0016	685	0.98912	688	0.43473
686	1.00231	686	0.99095	689	0.43458
687	1.00331	687	0.98943	690	0.42811
688	1.00133	688	0.9926	691	0.43656
689	0.99802	689	0.99018	692	0.43946
690	0.99836	690	0.97437	693	0.41452
691	1.00191	691	0.96625	694	0.44312
692	1.00448	692	0.97688	695	0.45803
693	1.00463	693	0.98755	696	0.44916
694	1.00312	694	0.98658	697	0.45806
695	0.99943	695	0.98355	698	0.44764
696	0.99558	696	0.98722	699	0.44273
697	0.99501	697	0.99189	700	0.42727
698	0.99731	698	0.99077	701	0.42282
699	1.00112	699	0.98387	702	0.40353
700	1.00408	700	0.97819	703	0.44127
701	1.00307	701	0.9838	704	0.42778
702	0.99907	702	0.99453	705	0.41551
703	0.99696	703	0.99663	706	0.43244
704	0.99961	704	0.99302	707	0.44033
705	1.00271	705	0.98604	708	0.44153
706	1.00367	706	0.97656	709	0.41149
707	1.0051	707	0.96986	710	0.4356
708	1.00508	708	0.96851	711	0.41604
709	1.00195	709	0.97569	712	0.43605
710	0.99882	710	0.98527	713	0.41955
711	0.99867	711	0.98925	714	0.43477
712	1.0004	712	0.99325	715	0.39961
713	1.00003	713	0.99909	716	0.43652
714	0.99798	714	1.00061	717	0.42215
715	0.99856	715	0.99806	718	0.42195
716	1.0011	716	0.99685	719	0.41926
717	0.99957	717	0.99537	720	0.41075
718	0.9949	718	0.98712	721	0.40942
719	0.99469	719	0.97612	722	0.40154
720	0.99898	720	0.97044	723	0.42015
721	1.00096	721	0.97068	724	0.41173
722	0.9989	722	0.97678	725	0.42422
723	0.99843	723	0.98519	726	0.43272
724	1.00185	724	0.98593	727	0.41327
725	1.00526	725	0.97598	728	0.42185
726	1.00584	726	0.96605	729	0.41779
727	1.00489	727	0.96806	730	0.40599
728	1.00319	728	0.97304	731	0.41104
729	0.99988	729	0.9703	732	0.39172
730	0.99718	730	0.96825	733	0.41605
731	0.99677	731	0.97632	734	0.40272
732	0.99694	732	0.98803	735	0.41002
733	0.99856	733	0.99443	736	0.44784
734	1.00272	734	0.9941	737	0.45501
735	1.00593	735	0.98743	738	0.36861
736	1.00506	736	0.9781	739	0.4178
737	1.0007	737	0.97261	740	0.42599
738	0.99701	738	0.97413	741	0.42745
739	0.99795	739	0.98122	742	0.4227
740	1.00167	740	0.98572	743	0.4332
741	1.00429	741	0.98153	744	0.4084
742	1.00455	742	0.97618	745	0.44341
743	1.00313	743	0.98309	746	0.42862
744	1.00072	744	0.99696	747	0.41457
745	0.99908	745	0.99994	748	0.40447
746	0.99922	746	0.99296	749	0.41704
747	1.00103	747	0.98323	750	0.40927
748	1.00256	748	0.97295	751	0.42548
749	1.00085	749	0.97154	752	0.42872
750	0.99901	750	0.97649	753	0.42773
751	1.00059	751	0.97313	754	0.45072
752	1.00223	752	0.96525	755	0.45215
753	1.00155	753	0.96481	756	0.46995
754	1.00224	754	0.96916	757	0.47149
755	1.00436	755	0.97368	758	0.44941
756	1.00387	756	0.97625	759	0.44594
757	1.00148	757	0.97254	760	0.43295
758	1.00052	758	0.96573	761	0.43679
759	1.00042	759	0.96597	762	0.4326
760	0.99938	760	0.97232	763	0.44056
761	0.99767	761	0.98009	764	0.4268
762	0.99695	762	0.98767	765	0.43458
763	0.99746	763	0.98683	766	0.43622
764	0.99696	764	0.97869	767	0.4678
765	0.99371	765	0.9699	768	0.45813
766	0.98999	766	0.96716	769	0.45135
767	0.98966	767	0.9736	770	0.42565
768	0.9935	768	0.98037	771	0.41579
769	0.99881	769	0.98126	772	0.43182
770	1.00215	770	0.97605	773	0.44253
771	1.00308	771	0.96925	774	0.43287
772	1.00142	772	0.97201	775	0.44241
773	0.99818	773	0.98059	776	0.4216
774	0.99651	774	0.97952	777	0.42258
775	0.99802	775	0.97112	778	0.44736
776	1.0012	776	0.96997	779	0.43273
777	1.00106	777	0.97383	780	0.42312
778	0.99612	778	0.97244	781	0.4295
779	0.99426	779	0.96846	782	0.43342
780	0.9991	780	0.96922	783	0.43958
781	1.00384	781	0.97264	784	0.45895
782	1.00444	782	0.97368	785	0.43954
783	1.00267	783	0.97608	786	0.43337
784	1.00062	784	0.9799	787	0.44699
785	0.9989	785	0.98188	788	0.43773
786	0.99688	786	0.98311	789	0.43042
787	0.9948	787	0.98247	790	0.42985
788	0.99608	788	0.9767	791	0.43052
789	0.99977	789	0.96821	792	0.42865
790	1.00045	790	0.96485	793	0.43089
791	1.00018	791	0.96956	794	0.41578
792	1.00115	792	0.97537	795	0.41966
793	1.00045	793	0.97724	796	0.42644
794	0.99845	794	0.97911	797	0.43603
795	0.99594	795	0.98128	798	0.42119
796	0.99236	796	0.98286	799	0.43208
797	0.98999	797	0.98481	800	0.43075
798	0.98899	798	0.98421	801	0.44724
799	0.98688	799	0.97955	802	0.44616
800	0.98617	800	0.97749	803	0.446
801	0.99091	801	0.9803	804	0.43915
802	0.9977	802	0.9799	805	0.41983
803	1.0019	803	0.9777	806	0.41907
804	1.00211	804	0.97868	807	0.43328
805	0.99772	805	0.9814	808	0.39977
806	0.9932	806	0.98542	809	0.41234
807	0.99331	807	0.99137	810	0.43768
808	0.99397	808	0.99478	811	0.41634
809	0.99342	809	0.98833	812	0.39674
810	0.99635	810	0.97642	813	0.41914
811	1.00042	811	0.97219	814	0.40771
812	1.00064	812	0.97554	815	0.39182
813	0.99904	813	0.97464	816	0.4057
814	0.99868	814	0.96955	817	0.38829
815	0.99942	815	0.97175	818	0.3868
816	0.99946	816	0.97915	819	0.40033
817	0.99925	817	0.98289	820	0.37512
818	0.99967	818	0.98121	821	0.37537
819	0.99948	819	0.97731	822	0.395
820	0.99789	820	0.97446	823	0.38241
821	0.99449	821	0.97249	824	0.39893
822	0.99245	822	0.97468	825	0.4119
823	0.99393	823	0.98102	826	0.42636
824	0.9955	824	0.98227	827	0.41035
825	0.99679	825	0.97842	828	0.39816
826	1.00192	826	0.97912	829	0.41369
827	1.00794	827	0.9811	830	0.38056
828	1.00874	828	0.97804	831	0.39108
829	1.00444	829	0.97404	832	0.39476
830	1.00075	830	0.97362	833	0.392
831	1.00022	831	0.9769	834	0.41196
832	1.00067	832	0.98117	835	0.40835
833	1.00244	833	0.98615	836	0.39061
834	1.00443	834	0.98326	837	0.38775
835	1.00393	835	0.96893	838	0.39999
836	1.00288	836	0.96122	839	0.38866
837	1.00214	837	0.9655	840	0.40133
838	1.00109	838	0.97058	841	0.40917
839	1.00136	839	0.97453	842	0.41041
840	1.00199	840	0.97818	843	0.39704
841	1.00092	841	0.97732	844	0.37996
842	0.99936	842	0.97464	845	0.37673
843	0.99986	843	0.9729	846	0.38961
844	1.00199	844	0.96946	847	0.39791
845	1.00171	845	0.96698	848	0.40455
846	0.9984	846	0.96539	849	0.37029
847	0.99698	847	0.96207	851	0.30471
848	0.99824	848	0.96013	852	0.30804
849	0.99769	849	0.96272	853	0.30244
850	0.99559	850	0.96741	854	0.31131
851	0.99579	851	0.97003	855	0.32166
852	0.99869	852	0.97032	856	0.31144
853	1.002	853	0.96851	857	0.29263
854	1.00322	854	0.96561	858	0.3169
855	1.00097	855	0.9636	859	0.33078
856	0.99896	856	0.95942	860	0.35124
857	1.00016	857	0.95405	861	0.32234
858	1.00131	858	0.9574	862	0.31454
859	1.00049	859	0.9709	863	0.31209
860	0.99942	860	0.98148	864	0.32077
861	0.99921	861	0.97387	865	0.31394
862	0.99848	862	0.95799	866	0.31699
863	0.9972	863	0.9563	867	0.32231
864	0.99806	864	0.96531	868	0.30467
865	0.99955	865	0.97064	869	0.31957
866	0.99847	866	0.96954	870	0.3041
867	0.99606	867	0.96646	871	0.29805
868	0.99385	868	0.97033	872	0.30746
869	0.99265	869	0.98257	873	0.31033
870	0.99331	870	0.98745	874	0.30085
871	0.9944	871	0.9788	875	0.30629
872	0.99329	872	0.97062	876	0.31346
873	0.99119	873	0.97083	877	0.32419
874	0.99062	874	0.97306	878	0.30095
875	0.99124	875	0.97162	879	0.2998
876	0.99352	876	0.96739	880	0.31823
877	0.99657	877	0.96705	881	0.26996
878	0.9981	878	0.97233	882	0.31652
879	0.9971	879	0.96912	883	0.32131
880	0.99438	880	0.95738	884	0.31275
881	0.99408	881	0.95846	885	0.3199
882	0.99741	882	0.97259	889	0.29448
883	1.00023	883	0.97823	890	0.33248
884	0.99968	884	0.96962	891	0.32766
885	0.99806	885	0.95991	892	0.32279
886	0.99839	886	0.95446	893	0.32528
887	0.99806	887	0.95381	894	0.33392
888	0.99518	888	0.96098	895	0.33842
889	0.99269	889	0.97048	896	0.336
890	0.99273	890	0.97648	897	0.32094
891	0.99561	891	0.97528	898	0.3233
892	0.99917	892	0.96602	899	0.29982
893	1.00037	893	0.95772	900	0.34933
894	0.99993	894	0.95375	901	0.33737
895	0.99997	895	0.94816	902	0.33499
896	1.00042	896	0.94209	903	0.33469
897	1.0002	897	0.94177	904	0.31777
898	0.99788	898	0.94707	905	0.29309
899	0.99492	899	0.94955	906	0.31833
900	0.99409	900	0.95165	907	0.31749
901	0.99443	901	0.96025	908	0.31866
902	0.99428	902	0.96717	909	0.33688
903	0.99613	903	0.96513	910	0.32318
904	0.99938	904	0.9548	911	0.36714
905	0.9995	905	0.94844	912	0.33393
906	0.99688	906	0.95558	913	0.33055
907	0.99451	907	0.96581	914	0.34961
908	0.99544	908	0.97297	915	0.34187
909	0.99785	909	0.97197	916	0.34099
910	0.99728	910	0.96443	917	0.33206
911	0.99603	911	0.9647	918	0.34013
912	0.99575	912	0.97391	919	0.35762
913	0.99526	913	0.98092	920	0.32608
914	0.99568	914	0.9818	921	0.32239
915	0.99602	915	0.97896	922	0.31901
916	0.99521	916	0.97276	923	0.33409
917	0.99548	917	0.96589	924	0.33038
918	0.99662	918	0.96553	925	0.34511
919	0.99705	919	0.9689	926	0.35388
920	0.99606	920	0.9673	927	0.32978
921	0.9944	921	0.96457	928	0.3473
922	0.99431	922	0.96767	929	0.33762
923	0.99479	923	0.96633	930	0.34718
924	0.99519	924	0.95727	931	0.33734
925	0.99651	925	0.95849	932	0.3385
926	0.99909	926	0.96833	933	0.34609
927	1.00062	927	0.97114	934	0.33427
928	1.00026	928	0.9698	935	0.35089
929	1.00186	929	0.97321	936	0.33651
930	1.00604	930	0.97943	937	0.35293
931	1.00811	931	0.98343	938	0.33438
932	1.00549	932	0.98183	939	0.3383
933	1.00308	933	0.97243	940	0.35559
934	1.00594	934	0.96306	941	0.33971
935	1.0106	935	0.95801	942	0.34046
936	1.00892	936	0.9537	943	0.34398
937	1.00036	937	0.94879	944	0.3443
938	0.99353	938	0.94643	945	0.35878
939	0.99438	939	0.95096	946	0.34873
940	1.00149	940	0.9619	947	0.35949
941	1.00744	941	0.97219	948	0.35759
942	1.00525	942	0.97745	949	0.35601
943	0.99932	943	0.98114	950	0.36022
944	0.99823	944	0.97989	951	0.36228
945	0.99837	945	0.97117	952	0.34361
946	0.99663	946	0.96335	953	0.34548
947	0.99679	947	0.96085	954	0.36704
948	0.99814	948	0.9597	955	0.34087
949	0.99852	949	0.95425	956	0.35129
950	0.99876	950	0.94584	957	0.37322
951	1.00126	951	0.94247	958	0.33505
952	1.00596	952	0.94594	959	0.34186
953	1.00822	953	0.94984	960	0.35808
954	1.00495	954	0.95251	961	0.35942
955	0.9998	955	0.95485	962	0.36554
956	0.9973	956	0.9545	963	0.35964
957	0.99652	957	0.95504	964	0.37886
958	0.99568	958	0.96135	965	0.36899
959	0.99584	959	0.96582	966	0.36154
960	0.99856	960	0.96081	967	0.38366
961	1.00312	961	0.95103	968	0.37438
962	1.00709	962	0.94567	969	0.37299
963	1.00786	963	0.94858	970	0.36296
964	1.0062	964	0.95332	971	0.36367
965	1.00462	965	0.95055	972	0.36922
966	1.00383	966	0.94435	973	0.36204
967	1.0037	967	0.94381	974	0.36291
968	1.00287	968	0.94822	975	0.3647
969	0.99991	969	0.95303	976	0.36583
970	0.99929	970	0.95346	977	0.37829
971	1.00415	971	0.94601	978	0.36767
972	1.00726	972	0.94084	979	0.36159
973	1.0052	973	0.94963	980	0.37306
974	1.00304	974	0.96061	981	0.38709
975	1.00239	975	0.96161	982	0.38455
976	1.00047	976	0.95991	983	0.36234
977	0.99563	977	0.9584	984	0.34543
978	0.99234	978	0.95449	985	0.38149
979	0.99359	979	0.95331	986	0.373
980	0.99528	980	0.9553	987	0.37177
981	0.99484	981	0.95401	988	0.37205
982	0.99454	982	0.94921	989	0.39334
983	0.99887	983	0.95032	990	0.37538
984	1.00703	984	0.95796	991	0.39076
985	1.01045	985	0.96121	992	0.38912
986	1.00647	986	0.95741	993	0.37563
987	1.0018	987	0.95407	994	0.37094
988	0.99842	988	0.95505	995	0.36428
989	0.99434	989	0.95316	996	0.37441
990	0.99176	990	0.94543	997	0.36062
991	0.99349	991	0.94217	998	0.37692
992	0.9974	992	0.94791	999	0.35331
993	0.99828	993	0.95108	1000	0.34716
994	0.99646	994	0.94804	1001	0.35183
995	0.99686	995	0.94556	1002	0.35137
996	1.00175	996	0.94598	1003	0.36051
997	1.00741	997	0.95	1004	0.3631
998	1.00737	998	0.9539	1005	0.35366
999	1.00304	999	0.95307	1006	0.36213
1000	0.99986	1000	0.94994	1007	0.3594
1001	0.99879	1001	0.94812	1008	0.35757
1002	0.9998	1002	0.94491	1009	0.36801
1003	0.9997	1003	0.9404	1010	0.36155
1004	0.99765	1004	0.94253	1011	0.34882
1005	0.99906	1005	0.94903	1012	0.3384
1006	1.00313	1006	0.95055	1013	0.34261
1007	1.004	1007	0.9503	1014	0.35667
1008	1.00159	1008	0.95618	1015	0.33857
1009	0.99968	1009	0.96613	1016	0.35981
1010	0.99839	1010	0.97143	1017	0.36895
1011	0.99508	1011	0.96768	1018	0.34859
1012	0.99317	1012	0.95595	1019	0.33777
1013	0.99525	1013	0.94779	1020	0.35559
1014	0.99689	1014	0.95347	1021	0.34734
1015	0.99689	1015	0.95986	1022	0.33956
1016	0.99637	1016	0.95314	1023	0.32809
1017	0.998	1017	0.94281	1024	0.33362
1018	1.0028	1018	0.94194	1025	0.32914
1019	1.00602	1019	0.94662	1026	0.32324
1020	1.00617	1020	0.94869	1027	0.3358
1021	1.0032	1021	0.94816	1028	0.33099
1022	0.99714	1022	0.95185	1029	0.35395
1023	0.99348	1023	0.96168	1030	0.3212
1024	0.99453	1024	0.96429	1031	0.32709
1025	0.99622	1025	0.95311	1032	0.31888
1026	0.99631	1026	0.94338	1033	0.33297
1027	0.99504	1027	0.94442	1034	0.33977
1028	0.99522	1028	0.94742	1035	0.3276
1029	0.99984	1029	0.94852	1036	0.31295
1030	1.00472	1030	0.94654	1037	0.30426
1031	1.00379	1031	0.93813	1038	0.32063
1032	0.99918	1032	0.9311	1039	0.30974
1033	0.99816	1033	0.93223	1040	0.29106
1034	1.002	1034	0.9374	1041	0.31525
1035	1.00294	1035	0.94078	1042	0.31137
1036	0.99914	1036	0.94311	1043	0.3103
1037	0.99705	1037	0.94311	1044	0.30605
1038	0.99716	1038	0.93522	1045	0.29968
1039	0.99667	1039	0.92647	1046	0.31077
1040	0.99721	1040	0.92923	1047	0.308
1041	0.99912	1041	0.93432	1048	0.31442
1042	0.99972	1042	0.93122	1049	0.2893
1043	1.00023	1043	0.93088	1050	0.29592
1044	1.00266	1044	0.93851	1051	0.30403
1045	1.00351	1045	0.94649	1052	0.31762
1046	1.00026	1046	0.94944	1053	0.30738
1047	0.9962	1047	0.94802	1054	0.30614
1048	0.99506	1048	0.94489	1055	0.3166
1049	0.99813	1049	0.9411	1056	0.32133
1050	1.0029	1050	0.94014	1057	0.3033
1051	1.00588	1051	0.94322	1058	0.29223
1052	1.0073	1052	0.94479	1059	0.29879
1053	1.00665	1053	0.94153	1060	0.32949
1054	1.0026	1054	0.93679	1061	0.31798
1055	0.99886	1055	0.93191	1062	0.30889
1056	1.00103	1056	0.92861	1063	0.29018
1057	1.00599	1057	0.92871	1064	0.30101
1058	1.00552	1058	0.92398	1065	0.29614
1059	0.99973	1059	0.91612	1066	0.30041
1060	0.99592	1060	0.91476	1067	0.29624
1061	0.99758	1061	0.91654	1068	0.28305
1062	1.00174	1062	0.92175	1069	0.28099
1063	1.00516	1063	0.93285	1070	0.26914
1064	1.00617	1064	0.94209	1071	0.28188
1065	1.00431	1065	0.9424	1072	0.28597
1066	1.00205	1066	0.93692	1073	0.26732
1067	1.00175	1067	0.93374	1074	0.27109
1068	1.00388	1068	0.93315	1075	0.28723
1069	1.00441	1069	0.93563	1076	0.25455
1070	1.00062	1070	0.94302	1077	0.27985
1071	0.99978	1071	0.94718	1078	0.24879
1072	1.0036	1072	0.94653	1079	0.24588
1073	1.00591	1073	0.94943	1080	0.223
1074	1.0048	1074	0.95657	1081	0.23809
1075	1.002	1075	0.9606	1082	0.25172
1076	1.00026	1076	0.95182	1083	0.23082
1077	0.99997	1077	0.93742	1084	0.22691
1078	0.99911	1078	0.9333	1085	0.23679
1079	0.99778	1079	0.93593	1086	0.23155
1080	0.99701	1080	0.93611	1087	0.23572
1081	0.99657	1081	0.93473	1088	0.2409
1082	0.99675	1082	0.93289	1089	0.23745
1083	0.99612	1083	0.9277	1090	0.21806
1084	0.99599	1084	0.92058	1091	0.22593
1085	0.99828	1085	0.91788	1092	0.20718
1086	0.9989	1086	0.92029	1093	0.21708
1087	0.99597	1087	0.92276	1094	0.23208
1088	0.99476	1088	0.92241	1095	0.20567
1089	0.99735	1089	0.92075	1096	0.22183
1090	0.9983	1090	0.91876	1097	0.21126
1091	0.99756	1091	0.9222	1098	0.20879
1092	0.99805	1092	0.93403	1099	0.2049
1093	0.99738	1093	0.94201	1100	0.19671
1094	0.99603	1094	0.93921	1101	0.21209
1095	0.99721	1095	0.93686	1102	0.18973
1096	0.99975	1096	0.93828	1103	0.19927
1097	1.00071	1097	0.93743	1104	0.2016
1098	0.99893	1098	0.93863	1105	0.20385
1099	0.99659	1099	0.94356	1106	0.19391
1100	0.99686	1100	0.95022	1107	0.19748
1101	0.9985	1101	0.96027	1108	0.19681
1102	0.99721	1102	0.96503	1109	0.21506
1103	0.99416	1103	0.95707	1110	0.18729
1104	0.99239	1104	0.95053	1111	0.20975
1105	0.99265	1105	0.95168	1112	0.18782
1106	0.99437	1106	0.94888	1113	0.19107
1107	0.99481	1107	0.94181	1114	0.20823
1108	0.9955	1108	0.9414	1115	0.18861
1109	0.9995	1109	0.94938	1116	0.18891
1110	1.00322	1110	0.96204	1117	0.2055
1111	1.00269	1111	0.97157	1118	0.19264
1112	0.99911	1112	0.96569	1119	0.19513
1113	0.99727	1113	0.94971	1120	0.19061
1114	1.00121	1114	0.93841	1121	0.18886
1115	1.0066	1115	0.93286	1122	0.17867
1116	1.00712	1116	0.92881	1123	0.20653
1117	1.00494	1117	0.92765	1124	0.21448
1118	1.0043	1118	0.92967	1125	0.18956
1119	1.00489	1119	0.93443	1126	0.20119
1120	1.00424	1120	0.93532	1127	0.20287
1121	1.00096	1121	0.92659	1128	0.19306
1122	0.99734	1122	0.91998	1129	0.18431
1123	0.99635	1123	0.92392	1130	0.20844
1124	0.99743	1124	0.92933	1131	0.19642
1125	0.99683	1125	0.93108	1132	0.18325
1126	0.99444	1126	0.93152	1133	0.20159
1127	0.99449	1127	0.93756	1134	0.18727
1128	0.99683	1128	0.95272	1135	0.19335
1129	0.99795	1129	0.95837	1136	0.164
1130	0.9986	1130	0.94468	1137	0.18082
1131	1.00053	1131	0.93003	1138	0.17813
1132	1.00356	1132	0.92627	1139	0.17323
1133	1.00581	1133	0.92928	1140	0.17714
1134	1.00474	1134	0.93272	1141	0.17364
1135	1.00292	1135	0.93028	1142	0.19953
1136	1.00373	1136	0.92441	1143	0.1616
1137	1.004	1137	0.92398	1144	0.16832
1138	1.00231	1138	0.92789	1145	0.19026
1139	1.00124	1139	0.93085	1146	0.17258
1140	0.99972	1140	0.92868	1147	0.17978
1141	0.99738	1141	0.91877	1148	0.15516
1142	0.99606	1142	0.90994	1149	0.15427
1143	0.99581	1143	0.91179	1150	0.17814
1144	0.99745	1144	0.91881	1151	0.17464
1145	0.99991	1145	0.92147	1152	0.17648
1146	1.0016	1146	0.91921	1153	0.17866
1147	1.00346	1147	0.91514	1154	0.15784
1148	1.0035	1148	0.91119	1155	0.18746
1149	1.0003	1149	0.90926	1156	0.16758
1150	0.9979	1150	0.90958	1157	0.18868
1151	0.99844	1151	0.91133	1158	0.19299
1152	0.99822	1152	0.91294	1159	0.16305
1153	0.99628	1153	0.91336	1160	0.18762
1154	0.99647	1154	0.91433	1161	0.17947
1155	0.99932	1155	0.91602	1162	0.16234
1156	1.00174	1156	0.91458	1163	0.18899
1157	1.00138	1157	0.91193	1164	0.17522
1158	0.99985	1158	0.91364	1165	0.18188
1159	0.99981	1159	0.91826	1166	0.17453
1160	0.99763	1160	0.92378	1167	0.1756
1161	0.99291	1161	0.9257	1168	0.1842
1162	0.99224	1162	0.92002	1169	0.15561
1163	0.99515	1163	0.90903	1170	0.15816
1164	0.99773	1164	0.89885	1171	0.18343
1165	0.99995	1165	0.90277	1172	0.16384
1166	1.00047	1166	0.9203	1173	0.16146
1167	0.99929	1167	0.92857	1174	0.15595
1168	0.99937	1168	0.92046	1175	0.15399
1169	1.00007	1169	0.9117	1176	0.18033
1170	0.99983	1170	0.90906	1177	0.16442
1171	0.99949	1171	0.90684	1178	0.16915
1172	0.99876	1172	0.90807	1179	0.16386
1173	0.99769	1173	0.91884	1180	0.16996
1174	0.99871	1174	0.92893	1181	0.17308
1175	1.00015	1175	0.92596	1182	0.16658
1176	0.99936	1176	0.91326	1183	0.16353
1177	0.99965	1177	0.90176	1184	0.16949
1178	1.00174	1178	0.90031	1185	0.1675
1179	0.99976	1179	0.9073	1186	0.17097
1180	0.99426	1180	0.9141	1187	0.16025
1181	0.9934	1181	0.91736	1188	0.17023
1182	0.99713	1182	0.92171	1189	0.16801
1183	0.99854	1183	0.92813	1190	0.17861
1184	0.99631	1184	0.92779	1191	0.16317
1185	0.99309	1185	0.91737	1192	0.16424
1186	0.99206	1186	0.90553	1193	0.17468
1187	0.99547	1187	0.90038	1194	0.18345
1188	1.00217	1188	0.90104	1195	0.16062
1189	1.0074	1189	0.90373	1196	0.16153
1190	1.00656	1190	0.9097	1197	0.16899
1191	1.00092	1191	0.91606	1198	0.16116
1192	0.99687	1192	0.91603	1199	0.18694
1193	0.99588	1193	0.9157	1200	0.1667
1194	0.99508	1194	0.92082
1195	0.9971	1195	0.92339
1196	1.00322	1196	0.91923
1197	1.00665	1197	0.91799
1198	1.00565	1198	0.92176
1199	1.00597	1199	0.92125
1200	1.00805	1200	0.91518
1201	1.00774	1201	0.90894
1202	1.00442	1202	0.9095
1203	1.00113	1203	0.91366
1204	1.00109	1204	0.90891
1205	1.00409	1205	0.89624
1206	1.00498	1206	0.8907
1207	1.00112	1207	0.89922
1208	0.99733	1208	0.91357
1209	0.99788	1209	0.92231
1210	0.9996	1210	0.92252
1211	0.999	1211	0.91733
1212	0.99762	1212	0.9115
1213	0.9969	1213	0.90869
1214	0.99674	1214	0.90734
1215	0.99661	1215	0.90382
1216	0.99703	1216	0.8979
1217	0.99897	1217	0.89162
1218	1.00032	1218	0.88918
1219	0.99866	1219	0.89349
1220	0.995	1220	0.89914
1221	0.99212	1221	0.90182
1222	0.99361	1222	0.90437
1223	1.00011	1223	0.90551
1224	1.00469	1224	0.90332
1225	1.00169	1225	0.9018
1226	0.99578	1226	0.90171
1227	0.99419	1227	0.90265
1228	0.99703	1228	0.90561
1229	0.99813	1229	0.90554
1230	0.99551	1230	0.89941
1231	0.99401	1231	0.89246
1232	0.99819	1232	0.89038
1233	1.00397	1233	0.89379
1234	1.00431	1234	0.89591
1235	1.00162	1235	0.89403
1236	1.0019	1236	0.89469
1237	1.00428	1237	0.89484
1238	1.00519	1238	0.89259
1239	1.00353	1239	0.89443
1240	0.99955	1240	0.89493
1241	0.99531	1241	0.8871
1242	0.99398	1242	0.87966
1243	0.99643	1243	0.87814
1244	0.99806	1244	0.87722
1245	0.99589	1245	0.88078
1246	0.99416	1246	0.88946
1247	0.99433	1247	0.89165
1248	0.99366	1248	0.88656
1249	0.99441	1249	0.88204
1250	0.99765	1250	0.87803
1251	0.99962	1251	0.87286
1252	1.00028	1252	0.86984
1253	1.00075	1253	0.87299
1254	1.00012	1254	0.87741
1255	0.99883	1255	0.8735
1256	0.99893	1256	0.86655
1257	0.99995	1257	0.86619
1258	0.99979	1258	0.8716
1259	0.99974	1259	0.87997
1260	0.9995	1260	0.88487
1261	0.99859	1261	0.87891
1262	0.99786	1262	0.86702
1263	0.99591	1263	0.85835
1264	0.99263	1264	0.85324
1265	0.99065	1265	0.85022
1266	0.99052	1266	0.85131
1267	0.99	1267	0.85697
1268	0.98902	1268	0.86098
1269	0.98959	1269	0.85649
1270	0.99088	1270	0.8496
1271	0.99174	1271	0.8475
1272	0.99324	1272	0.84678
1273	0.99476	1273	0.84699
1274	0.99414	1274	0.84772
1275	0.99242	1275	0.8466
1276	0.99143	1276	0.84783
1277	0.99117	1277	0.85071
1278	0.99109	1278	0.85025
1279	0.99137	1279	0.84703
1280	0.99173	1280	0.84716
1281	0.99144	1281	0.851
1282	0.98981	1282	0.8505
1283	0.98824	1283	0.84611
1284	0.98788	1284	0.84414
1285	0.98739	1285	0.84599
1286	0.98852	1286	0.84912
1287	0.9904	1287	0.84886
1288	0.98911	1288	0.84414
1289	0.98722	1289	0.84016
1290	0.98651	1290	0.84223
1291	0.98417	1291	0.84847
1292	0.98124	1292	0.84881
1293	0.97967	1293	0.83937
1294	0.97956	1294	0.8307
1295	0.98187	1295	0.83221
1296	0.98374	1296	0.83708
1297	0.98291	1297	0.83549
1298	0.98337	1298	0.83159
1299	0.9865	1299	0.83272
1300	0.98966	1300	0.83425
1301	0.99007	1301	0.83226
1302	0.98752	1302	0.83039
1303	0.98522	1303	0.83059
1304	0.9847	1304	0.83389
1305	0.9843	1305	0.84442
1306	0.98257	1306	0.86621
1307	0.98077	1307	0.8929
1308	0.97988	1308	0.9081
1309	0.97863	1309	0.90799
1310	0.97738	1310	0.90288
1311	0.97839	1311	0.90179
1312	0.98055	1312	0.90767
1313	0.97958	1313	0.91558
1314	0.97546	1314	0.91701
1315	0.97265	1315	0.91655
1316	0.97387	1316	0.92046
1317	0.9762	1317	0.9214
1318	0.97786	1318	0.91683
1319	0.98013	1319	0.91284
1320	0.98066	1320	0.90929
1321	0.97767	1321	0.90335
1322	0.97321	1322	0.90026
1323	0.96971	1323	0.90149
1324	0.96955	1324	0.90058
1325	0.9715	1325	0.89901
1326	0.97163	1326	0.9009
1327	0.96942	1327	0.90297
1328	0.96761	1328	0.9056
1329	0.96742	1329	0.9084
1330	0.96817	1330	0.90534
1331	0.96949	1331	0.90061
1332	0.96995	1332	0.89874
1333	0.96944	1333	0.89528
1334	0.96946	1334	0.89238
1335	0.97043	1335	0.89432
1336	0.97176	1336	0.90352
1337	0.97075	1337	0.91471
1338	0.96725	1338	0.91869
1339	0.96532	1339	0.92009
1340	0.9659	1340	0.9197
1341	0.96609	1341	0.91355
1342	0.96422	1342	0.90657
1343	0.96033	1343	0.90728
1344	0.95651	1344	0.91567
1345	0.95522	1345	0.92104
1346	0.95625	1346	0.91855
1347	0.95932	1347	0.91323
1348	0.96272	1348	0.90685
1349	0.96338	1349	0.89884
1350	0.96206	1350	0.89331
1351	0.96322	1351	0.89279
1352	0.96716	1352	0.89284
1353	0.96699	1353	0.89101
1354	0.96146	1354	0.89372
1355	0.95658	1355	0.90453
1356	0.95595	1356	0.90879
1357	0.95745	1357	0.8975
1358	0.95805	1358	0.88576
1359	0.95906	1359	0.88371
1360	0.96089	1360	0.88579
1361	0.9607	1361	0.88833
1362	0.95937	1362	0.89401
1363	0.95991	1363	0.89936
1364	0.96174	1364	0.89791
1365	0.96202	1365	0.89322
1366	0.95982	1366	0.89645
1367	0.95773	1367	0.90646
1368	0.95894	1368	0.90833
1369	0.9621	1369	0.90036
1370	0.96382	1370	0.89541
1371	0.96568	1371	0.896
1372	0.96698	1372	0.89486
1373	0.96363	1373	0.89164
1374	0.95885	1374	0.88924
1375	0.95687	1375	0.88851
1376	0.95619	1376	0.89438
1377	0.95521	1377	0.90207
1378	0.95342	1378	0.90095
1379	0.9526	1379	0.89327
1380	0.95321	1380	0.88302
1381	0.95379	1381	0.87456
1382	0.9581	1382	0.87436
1383	0.96813	1383	0.87827
1384	0.97943	1384	0.87801
1385	0.98814	1385	0.87439
1386	0.99497	1386	0.87225
1387	1.00053	1387	0.87246
1388	1.00239	1388	0.87387
1389	1.00225	1389	0.87492
1390	1.00217	1390	0.87428
1391	0.99863	1391	0.87417
1392	0.99338	1392	0.87654
1393	0.99334	1393	0.87727
1394	0.9972	1394	0.87455
1395	0.99851	1395	0.87456
1396	0.99689	1396	0.87175
1397	0.99659	1397	0.86475
1398	0.99841	1398	0.86432
1399	0.99957	1399	0.86769
1400	0.99997	1400	0.87068
1401	1.00192	1401	0.87457
1402	1.00364	1402	0.87456
1403	1.00234	1403	0.86899
1404	0.99896	1404	0.86706
1405	0.99428	1405	0.87136
1406	0.98989	1406	0.87462
1407	0.99034	1407	0.87357
1408	0.99382	1408	0.86582
1409	0.99388	1409	0.85296
1410	0.99341	1410	0.84441
1411	0.9967	1411	0.84709
1412	0.99905	1412	0.85622
1413	0.99899	1413	0.85814
1414	0.99841	1414	0.85085
1415	0.99633	1415	0.84615
1416	0.99494	1416	0.84637
1417	0.99517	1417	0.84727
1418	0.9946	1418	0.84996
1419	0.9932	1419	0.85333
1420	0.99098	1420	0.85709
1421	0.98881	1421	0.86099
1422	0.98957	1422	0.86071
1423	0.99105	1423	0.85386
1424	0.9892	1424	0.84139
1425	0.98709	1425	0.83467
1426	0.98909	1426	0.83949
1427	0.99148	1427	0.84322
1428	0.99023	1428	0.8413
1429	0.98839	1429	0.83833
1430	0.98815	1430	0.83601
1431	0.98852	1431	0.83499
1432	0.99079	1432	0.83186
1433	0.9954	1433	0.82373
1434	0.99766	1434	0.81802
1435	0.99485	1435	0.8211
1436	0.99205	1436	0.82797
1437	0.99234	1437	0.83162
1438	0.99164	1438	0.83125
1439	0.98957	1439	0.82755
1440	0.98908	1440	0.82193
1441	0.98805	1441	0.81604
1442	0.98521	1442	0.81113
1443	0.98356	1443	0.81108
1444	0.98351	1444	0.8173
1445	0.98352	1445	0.82218
1446	0.9835	1446	0.81946
1447	0.98315	1447	0.81323
1448	0.98267	1448	0.80948
1449	0.98198	1449	0.80893
1450	0.98178	1450	0.81369
1451	0.98177	1451	0.82093
1452	0.97912	1452	0.82081
1453	0.97381	1453	0.81346
1454	0.97077	1454	0.80966
1455	0.97274	1455	0.81103
1456	0.97499	1456	0.81336
1457	0.97596	1457	0.82395
1458	0.97838	1458	0.84362
1459	0.98065	1459	0.86226
1460	0.98176	1460	0.87785
1461	0.98261	1461	0.89318
1462	0.98303	1462	0.90601
1463	0.98233	1463	0.91154
1464	0.9805	1464	0.90411
1465	0.97994	1465	0.88823
1466	0.9785	1466	0.87598
1467	0.97263	1467	0.87053
1468	0.96596	1468	0.87552
1469	0.96334	1469	0.8895
1470	0.96591	1470	0.89835
1471	0.97094	1471	0.89631
1472	0.97481	1472	0.89116
1473	0.97698	1473	0.89243
1474	0.978	1474	0.90155
1475	0.97581	1475	0.90868
1476	0.97119	1476	0.90128
1477	0.96984	1477	0.88605
1478	0.97274	1478	0.87872
1479	0.97429	1479	0.87613
1480	0.97295	1480	0.8742
1481	0.97163	1481	0.87786
1482	0.96994	1482	0.88226
1483	0.96764	1483	0.8797
1484	0.96566	1484	0.87305
1485	0.96443	1485	0.87356
1486	0.96462	1486	0.88303
1487	0.96673	1487	0.89094
1488	0.96991	1488	0.8932
1489	0.97184	1489	0.89714
1490	0.97194	1490	0.90375
1491	0.97135	1491	0.90405
1492	0.9707	1492	0.89599
1493	0.97061	1493	0.8853
1494	0.97001	1494	0.87585
1495	0.96772	1495	0.8705
1496	0.966	1496	0.86999
1497	0.96551	1497	0.86889
1498	0.96474	1498	0.86991
1499	0.9632	1499	0.87839
1500	0.96102	1500	0.88703
1501	0.96052	1501	0.89287
1502	0.96386	1502	0.89563
1503	0.96762	1503	0.89111
1504	0.96864	1504	0.88176
1505	0.96849	1505	0.87195
1506	0.9677	1506	0.86603
1507	0.96424	1507	0.86925
1508	0.95946	1508	0.88087
1509	0.95803	1509	0.89242
1510	0.95853	1510	0.88822
1511	0.95569	1511	0.87203
1512	0.95371	1512	0.86871
1513	0.95729	1513	0.87856
1514	0.96008	1514	0.88298
1515	0.95927	1515	0.8787
1516	0.95957	1516	0.87229
1517	0.96056	1517	0.86964
1518	0.95836	1518	0.87021
1519	0.95361	1519	0.86527
1520	0.94986	1520	0.85528
1521	0.94761	1521	0.85287
1522	0.94529	1522	0.86277
1523	0.9447	1523	0.87343
1524	0.9491	1524	0.87406
1525	0.95541	1525	0.86812
1526	0.95839	1526	0.85906
1527	0.95846	1527	0.84849
1528	0.95612	1528	0.84934
1529	0.95165	1529	0.86223
1530	0.94863	1530	0.86864
1531	0.94887	1531	0.86258
1532	0.94979	1532	0.85075
1533	0.95023	1533	0.8418
1534	0.95318	1534	0.84104
1535	0.96022	1535	0.84553
1536	0.9697	1536	0.84977
1537	0.97941	1537	0.85163
1538	0.98604	1538	0.85279
1539	0.98905	1539	0.85663
1540	0.99295	1540	0.85949
1541	0.99745	1541	0.85487
1542	0.99875	1542	0.85023
1543	0.99849	1543	0.85616
1544	0.9974	1544	0.86615
1545	0.99633	1545	0.86745
1546	0.99636	1546	0.86166
1547	0.99522	1547	0.85487
1548	0.99325	1548	0.84815
1549	0.99109	1549	0.84334
1550	0.98881	1550	0.84158
1551	0.988	1551	0.83918
1552	0.98908	1552	0.83893
1553	0.99188	1553	0.84486
1554	0.99501	1554	0.84738
1555	0.99543	1555	0.84177
1556	0.99323	1556	0.83723
1557	0.99293	1557	0.84086
1558	0.99715	1558	0.84836
1559	1.00161	1559	0.85082
1560	1.00065	1560	0.84415
1561	0.99595	1561	0.8353
1562	0.99481	1562	0.83629
1563	0.99759	1563	0.84328
1564	0.99891	1564	0.84451
1565	0.99711	1565	0.84651
1566	0.99242	1566	0.85324
1567	0.98905	1567	0.85327
1568	0.99391	1568	0.85036
1569	1.00308	1569	0.85022
1570	1.00545	1570	0.84705
1571	0.99953	1571	0.84483
1572	0.99204	1572	0.84531
1573	0.98802	1573	0.84059
1574	0.98878	1574	0.83196
1575	0.99286	1575	0.82571
1576	0.99792	1576	0.82102
1577	1.00311	1577	0.82062
1578	1.00589	1578	0.82834
1579	1.00524	1579	0.83737
1580	1.00354	1580	0.83769
1581	1.00266	1581	0.82861
1582	1.00178	1582	0.81913
1583	0.99986	1583	0.81508
1584	0.99905	1584	0.81655
1585	0.99805	1585	0.82085
1586	0.99547	1586	0.81896
1587	0.99491	1587	0.8111
1588	0.9966	1588	0.80887
1589	0.99925	1589	0.81291
1590	1.00486	1590	0.8147
1591	1.0093	1591	0.80607
1592	1.00692	1592	0.79108
1593	1.00268	1593	0.78664
1594	1.00027	1594	0.79798
1595	0.99763	1595	0.81121
1596	0.99636	1596	0.81099
1597	0.99666	1597	0.80113
1598	0.99504	1598	0.79557
1599	0.99323	1599	0.79775
1600	0.99574	1600	0.79963
1601	1.00076	1601	0.79902
1602	1.00282	1602	0.79747
1603	1.0009	1603	0.79285
1604	0.99795	1604	0.78919
1605	0.99726	1605	0.79241
1606	0.99995	1606	0.79913
1607	1.00175	1607	0.79836
1608	1.00023	1608	0.78712
1609	0.99951	1609	0.7799
1610	1.00179	1610	0.78362
1611	1.00275	1611	0.79361
1612	1.00178	1612	0.81433
1613	1.00157	1613	0.84868
1614	1.0012	1614	0.88471
1615	0.99978	1615	0.90335
1616	0.99926	1616	0.90101
1617	1.00113	1617	0.89121
1618	1.00152	1618	0.88134
1619	0.99867	1619	0.8723
1620	0.99627	1620	0.86835
1621	0.99592	1621	0.87037
1622	0.99683	1622	0.87295
1623	0.99842	1623	0.87426
1624	0.99796	1624	0.8735
1625	0.99522	1625	0.87236
1626	0.99384	1626	0.87467
1627	0.99499	1627	0.87749
1628	0.99806	1628	0.87587
1629	1.00068	1629	0.87402
1630	1.00045	1630	0.87632
1631	0.99923	1631	0.87675
1632	0.99975	1632	0.87198
1633	0.99984	1633	0.86282
1634	0.99885	1634	0.85352
1635	0.9984	1635	0.85279
1636	0.99611	1636	0.8577
1637	0.9912	1637	0.86174
1638	0.98805	1638	0.86439
1639	0.99012	1639	0.86479
1640	0.99494	1640	0.86643
1641	0.99938	1641	0.86761
1642	1.00032	1642	0.8661
1643	0.99693	1643	0.8692
1644	0.99334	1644	0.87495
1645	0.99211	1645	0.878
1646	0.99438	1646	0.88057
1647	0.99865	1647	0.8822
1648	1.00006	1648	0.88123
1649	1.00032	1649	0.87718
1650	1.00163	1650	0.8733
1651	1.00065	1651	0.87469
1652	0.9972	1652	0.8774
1653	0.99394	1653	0.87661
1654	0.9942	1654	0.87354
1655	0.997	1655	0.87008
1656	0.99702	1656	0.86945
1657	0.99511	1657	0.87262
1658	0.99499	1658	0.87845
1659	0.99738	1659	0.88328
1660	1.00037	1660	0.88197
1661	1.00042	1661	0.87702
1662	0.99767	1662	0.87428
1663	0.99531	1663	0.87642
1664	0.9945	1664	0.879
1665	0.99602	1665	0.8711
1666	0.99966	1666	0.85771
1667	1.00294	1667	0.85426
1668	1.00407	1668	0.85932
1669	1.00258	1669	0.86826
1670	0.99948	1670	0.88072
1671	0.99592	1671	0.88457
1672	0.99462	1672	0.87333
1673	0.99492	1673	0.85757
1674	0.99154	1674	0.84862
1675	0.98797	1675	0.84811
1676	0.99041	1676	0.85112
1677	0.99701	1677	0.85316
1678	1.00358	1678	0.85154
1679	1.00598	1679	0.84623
1680	1.00332	1680	0.8421
1681	0.99876	1681	0.8433
1682	0.99542	1682	0.84657
1683	0.99566	1683	0.84795
1684	0.99738	1684	0.8478
1685	0.99665	1685	0.84678
1686	0.99731	1686	0.84386
1687	1.00163	1687	0.83969
1688	1.0027	1688	0.83763
1689	0.99635	1689	0.84096
1690	0.98919	1690	0.84812
1691	0.98989	1691	0.85179
1692	0.99579	1692	0.85065
1693	0.99773	1693	0.84902
1694	0.99448	1694	0.84691
1695	0.99236	1695	0.84388
1696	0.9939	1696	0.84116
1697	0.99549	1697	0.83563
1698	0.99679	1698	0.83098
1699	0.99886	1699	0.83356
1700	1.0012	1700	0.83617
1701	1.00335	1701	0.83454
1702	1.00257	1702	0.83124
1703	0.99879	1703	0.82562
1704	0.99448	1704	0.81775
1705	0.99037	1705	0.81513
1706	0.98702	1706	0.82162
1707	0.98557	1707	0.82968
1708	0.98887	1708	0.83352
1709	0.99569	1709	0.8361
1710	0.99908	1710	0.83994
1711	0.99857	1711	0.84057
1712	0.99798	1712	0.83293
1713	0.99804	1713	0.82614
1714	0.99878	1714	0.83192
1715	1.00035	1715	0.83979
1716	1.00216	1716	0.83889
1717	1.00167	1717	0.83505
1718	0.99826	1718	0.83219
1719	0.99432	1719	0.83263
1720	0.9926	1720	0.83458
1721	0.99463	1721	0.83384
1722	0.99681	1722	0.83033
1723	0.99401	1723	0.82384
1724	0.98801	1724	0.8155
1725	0.9878	1725	0.80794
1726	0.99496	1726	0.80664
1727	0.99975	1727	0.81728
1728	0.99859	1728	0.82918
1729	0.99613	1729	0.83046
1730	0.99525	1730	0.82513
1731	0.99579	1731	0.81614
1732	0.99717	1732	0.80814
1733	0.99839	1733	0.80722
1734	0.99801	1734	0.80735
1735	0.99669	1735	0.80669
1736	0.99631	1736	0.80803
1737	0.99725	1737	0.80685
1738	0.99815	1738	0.80412
1739	0.9973	1739	0.80415
1740	0.99576	1740	0.80316
1741	0.99633	1741	0.80551
1742	0.99734	1742	0.81247
1743	0.99846	1743	0.81224
1744	1.0015	1744	0.80497
1745	1.00433	1745	0.80126
1746	1.00622	1746	0.80097
1747	1.00567	1747	0.80423
1748	1.00143	1748	0.81332
1749	0.99852	1749	0.81666
1750	0.99925	1750	0.80813
1751	0.9982	1751	0.79929
1752	0.99267	1752	0.79566
1753	0.98667	1753	0.79466
1754	0.98517	1754	0.79771
1755	0.99001	1755	0.79932
1756	0.99646	1756	0.79435
1757	1	1757	0.79122
1758	1.00228	1758	0.79302
1759	1.00449	1759	0.79429
1760	1.00386	1760	0.79685
1761	1.00095	1761	0.80071
1762	0.99931	1762	0.8018
1763	0.99925	1763	0.80131
1764	1.00118	1764	0.80422
1765	1.00335	1765	0.8192
1766	1.00188	1766	0.8405
1767	0.9977	1767	0.84837
1768	0.99401	1768	0.84883
1769	0.99266	1769	0.86079
1770	0.99418	1770	0.87506
1771	0.99534	1771	0.88036
1772	0.99487	1772	0.88252
1773	0.99686	1773	0.88121
1774	0.99973	1774	0.87507
1775	1.00071	1775	0.87468
1776	0.99967	1776	0.88225
1777	0.99608	1777	0.88557
1778	0.99273	1778	0.88138
1779	0.99423	1779	0.87247
1780	0.99904	1780	0.86529
1781	1.00254	1781	0.86935
1782	1.0028	1782	0.88109
1783	0.99998	1783	0.88719
1784	0.99693	1784	0.8863
1785	0.99566	1785	0.8846
1786	0.99359	1786	0.8837
1787	0.99128	1787	0.88356
1788	0.99224	1788	0.88181
1789	0.99671	1789	0.87941
1790	1.00094	1790	0.8816
1791	1.00088	1791	0.88422
1792	0.9962	1792	0.87852
1793	0.98987	1793	0.86944
1794	0.98901	1794	0.86869
1795	0.99628	1795	0.87225
1796	1.0022	1796	0.87704
1797	0.99958	1797	0.88545
1798	0.9944	1798	0.89011
1799	0.9926	1799	0.8897
1800	0.99251	1800	0.88977
1801	0.99283	1801	0.89072
1802	0.99304	1802	0.88721
1803	0.99199	1803	0.8796
1804	0.99226	1804	0.87481
1805	0.99374	1805	0.8736
1806	0.99346	1806	0.87647
1807	0.99163	1807	0.87957
1808	0.98948	1808	0.87274
1809	0.98863	1809	0.86237
1810	0.9905	1810	0.86164
1811	0.9931	1811	0.86687
1812	0.99499	1812	0.86761
1813	0.99698	1813	0.86813
1814	0.99854	1814	0.8746
1815	1.00016	1815	0.87901
1816	1.00003	1816	0.87592
1817	0.99659	1817	0.86756
1818	0.99596	1818	0.85632
1819	0.99809	1819	0.85036
1820	0.99656	1820	0.85277
1821	0.99411	1821	0.85611
1822	0.9948	1822	0.85525
1823	0.99565	1823	0.85259
1824	0.99763	1824	0.85438
1825	1.00123	1825	0.86185
1826	1.00188	1826	0.86754
1827	0.99997	1827	0.87104
1828	0.9994	1828	0.87728
1829	1.00082	1829	0.88348
1830	1.00093	1830	0.88721
1831	0.99856	1831	0.88806
1832	0.99591	1832	0.88448
1833	0.99307	1833	0.87672
1834	0.99015	1834	0.86708
1835	0.98947	1835	0.85838
1836	0.99166	1836	0.85483
1837	0.99404	1837	0.85682
1838	0.99506	1838	0.8585
1839	0.9969	1839	0.85772
1840	0.99985	1840	0.85736
1841	1.00006	1841	0.85796
1842	0.99925	1842	0.85808
1843	1.0011	1843	0.85776
1844	1.00311	1844	0.85829
1845	1.00376	1845	0.85787
1846	1.00291	1846	0.85409
1847	1.00105	1847	0.84867
1848	1.00112	1848	0.85009
1849	1.0014	1849	0.85875
1850	0.99814	1850	0.8627
1851	0.99248	1851	0.86326
1852	0.98795	1852	0.87044
1853	0.98654	1853	0.8763
1854	0.98851	1854	0.87078
1855	0.99324	1855	0.85907
1856	0.9982	1856	0.84994
1857	0.99903	1857	0.84813
1858	0.99386	1858	0.85272
1859	0.98881	1859	0.85289
1860	0.991	1860	0.84461
1861	0.99767	1861	0.83507
1862	1.00249	1862	0.83009
1863	1.00412	1863	0.83524
1864	1.0041	1864	0.84604
1865	1.00211	1865	0.85049
1866	0.99882	1866	0.8492
1867	0.99792	1867	0.84691
1868	1.00117	1868	0.84012
1869	1.00402	1869	0.82963
1870	1.00405	1870	0.82375
1871	1.00292	1871	0.82416
1872	0.99968	1872	0.82936
1873	0.99456	1873	0.83639
1874	0.99139	1874	0.83589
1875	0.99281	1875	0.82602
1876	0.99672	1876	0.81381
1877	0.99919	1877	0.80624
1878	1.00215	1878	0.80886
1879	1.00517	1879	0.8178
1880	1.00532	1880	0.82699
1881	1.00442	1881	0.8338
1882	1.00192	1882	0.83582
1883	0.99796	1883	0.8346
1884	0.99699	1884	0.82914
1885	0.99808	1885	0.81866
1886	0.99793	1886	0.81192
1887	0.99814	1887	0.81362
1888	0.99785	1888	0.81755
1889	0.99416	1889	0.81804
1890	0.99096	1890	0.81769
1891	0.99151	1891	0.81882
1892	0.99329	1892	0.81968
1893	0.99429	1893	0.81946
1894	0.99481	1894	0.81458
1895	0.99279	1895	0.80619
1896	0.98796	1896	0.79685
1897	0.98495	1897	0.79059
1898	0.98584	1898	0.79458
1899	0.99116	1899	0.80252
1900	0.99766	1900	0.80525
1901	0.9999	1901	0.8021
1902	0.99954	1902	0.79752
1903	1.0009	1903	0.79589
1904	1.00148	1904	0.79375
1905	0.99733	1905	0.79439
1906	0.99203	1906	0.80201
1907	0.99014	1907	0.80604
1908	0.98967	1908	0.80209
1909	0.98907	1909	0.796
1910	0.99215	1910	0.79149
1911	0.99777	1911	0.78864
1912	0.99952	1912	0.78307
1913	0.99584	1913	0.77697
1914	0.99239	1914	0.77702
1915	0.99393	1915	0.7801
1916	0.99659	1916	0.78455
1917	0.99386	1917	0.79571
1918	0.98785	1918	0.81349
1919	0.9879	1919	0.83145
1920	0.9942	1920	0.84577
1921	0.99901	1921	0.85904
1922	1.00192	1922	0.87283
1923	1.00287	1923	0.87702
1924	0.99904	1924	0.86814
1925	0.99565	1925	0.86292
1926	0.99624	1926	0.86718
1927	0.99775	1927	0.86823
1928	0.9978	1928	0.86211
1929	0.99663	1929	0.85874
1930	0.99759	1930	0.86318
1931	1.00075	1931	0.86907
1932	1.00295	1932	0.87646
1933	1.00429	1933	0.88532
1934	1.00445	1934	0.88764
1935	1.00353	1935	0.88362
1936	1.00343	1936	0.87979
1937	1.00433	1937	0.8805
1938	1.00512	1938	0.8785
1939	1.00419	1939	0.86825
1940	1.00171	1940	0.85744
1941	0.99877	1941	0.85253
1942	0.99501	1942	0.85566
1943	0.99218	1943	0.86207
1944	0.99417	1944	0.86725
1945	0.99841	1945	0.86868
1946	1.00033	1946	0.86502
1947	1.00007	1947	0.8617
1948	0.99803	1948	0.86155
1949	0.99585	1949	0.86039
1950	0.99539	1950	0.8563
1951	0.99629	1951	0.85524
1952	0.9971	1952	0.85887
1953	0.9971	1953	0.86407
1954	0.99842	1954	0.87246
1955	0.99987	1955	0.88268
1956	0.99908	1956	0.88549
1957	0.99676	1957	0.8759
1958	0.99679	1958	0.8631
1959	1.00135	1959	0.85811
1960	1.00342	1960	0.85991
1961	1.00194	1961	0.86208
1962	1.00378	1962	0.86257
1963	1.00433	1963	0.86279
1964	0.99648	1964	0.86302
1965	0.98716	1965	0.86298
1966	0.9864	1966	0.86051
1967	0.99298	1967	0.85663
1968	0.99823	1968	0.85632
1969	0.99742	1969	0.85948
1970	0.99318	1970	0.8603
1971	0.99152	1971	0.85886
1972	0.99392	1972	0.85997
1973	0.99498	1973	0.86404
1974	0.99228	1974	0.86728
1975	0.99075	1975	0.86655
1976	0.99318	1976	0.86395
1977	0.99626	1977	0.85976
1978	0.99768	1978	0.85308
1979	0.99711	1979	0.84727
1980	0.99434	1980	0.8451
1981	0.99218	1981	0.84877
1982	0.99343	1982	0.85851
1983	0.99528	1983	0.86544
1984	0.99399	1984	0.86104
1985	0.99049	1985	0.85016
1986	0.98818	1986	0.843
1987	0.99087	1987	0.84626
1988	0.99636	1988	0.85545
1989	0.99792	1989	0.85682
1990	0.99678	1990	0.84774
1991	0.9969	1991	0.83766
1992	0.99768	1992	0.83356
1993	0.99787	1993	0.8382
1994	0.99667	1994	0.8452
1995	0.99682	1995	0.84581
1996	1.00019	1996	0.84574
[truncated: 360,890+ more rows]
