# Supplementary material for: Long operating lifetime mid-infrared LEDs based on black phosphorus
Source: Nat Commun. 2023 Aug 10;14:4845. doi: 10.1038/s41467-023-40602-5 (PMC10415361; doi:10.1038/s41467-023-40602-5)
Supplement: Supplementary file 5 — Source Data [file 41467_2023_40602_MOESM5_ESM.zip › SourceData_Fig4.xlsx]

## Sheet: SourceData_Fig4
Fig. 4a																	Fig. 4b
Experiment								Fitting									Model (solid line)		Packaged		Al2O3		N2		bare
80°C		100°C		120°C		140°C		80°C		100°C		120°C		140°C			1000/T (1/K)	Lifetime (hours)	1000/T (1/K)	Lifetime (hours)	1000/T (1/K)	Lifetime (hours)	1000/T (1/K)	Lifetime (hours)	1000/T (1/K)	Lifetime (hours)
Time (hours)	L/L_0	Time (hours)	L/L_0	Time (hours)	L/L_0	Time (hours)	L/L_0	Time (hours)	L/L_0	Time (hours)	L/L_0	Time (hours)	L/L_0	Time (hours)	L/L_0		3.41297	29474.7	2.83286	45.2215	3.3557	2.22776	3.3557	0.14763	3.3557	0.00273
2.78e-05	1	2.78e-05	1	2.78e-05	1	2.78e-05	1	0	1	0	1	0	1	0	1		3.40136	25890.2	2.68097	8.2889
0.000278	0.99399	0.000278	0.99781	0.000278	0.99909	0.000278	1.00705	5e-05	0.9998	5e-05	0.99946	5e-05	0.99866	5e-05	0.99697		3.38983	22761.6	2.54453	1.8057
0.000556	0.9933	0.000556	0.9979	0.000556	0.99962	0.000556	1.00634	0.0001	0.9997	0.0001	0.99918	0.0001	0.99798	0.0001	0.99542		3.37838	20028.5	2.42131	0.45593
0.000833	0.98621	0.000833	0.99862	0.000833	0.98549	0.000833	1.0043	0.00015	0.99962	0.00015	0.99896	0.00015	0.99743	0.00015	0.99417		3.367	17638.8
0.00111	0.99932	0.00111	0.99896	0.00111	0.99924	0.00111	1.00469	0.0002	0.99955	0.0002	0.99877	0.0002	0.99695	0.0002	0.99309		3.3557	15547.4
0.00139	0.99184	0.00139	0.99732	0.00139	0.99168	0.00139	1.00043	0.00025	0.99949	0.00025	0.99859	0.00025	0.99652	0.00025	0.99211		3.34448	13715.6
0.00167	0.9895	0.00167	0.99929	0.00167	1.00933	0.00167	0.99583	0.0003	0.99943	0.0003	0.99843	0.0003	0.99612	0.0003	0.99121		3.33333	12109.8
0.00194	0.99664	0.00194	0.99432	0.00194	0.99527	0.00194	0.99428	0.00035	0.99937	0.00035	0.99828	0.00035	0.99575	0.00035	0.99037		3.32226	10700.8
0.00222	0.99703	0.00222	0.98774	0.00222	0.99791	0.00222	0.99753	0.0004	0.99932	0.0004	0.99814	0.0004	0.99539	0.0004	0.98958		3.31126	9463.45
0.0025	0.99556	0.0025	0.98065	0.0025	0.99027	0.0025	1.00506	0.00045	0.99927	0.00045	0.998	0.00045	0.99506	0.00045	0.98882		3.30033	8376
0.00278	0.99496	0.00278	0.99368	0.00278	0.99951	0.00278	1.00532	0.0005	0.99923	0.0005	0.99787	0.0005	0.99474	0.0005	0.9881		3.28947	7419.46
0.00306	0.99233	0.00306	1.00271	0.00306	0.99909	0.00306	0.99714	0.00055	0.99918	0.00055	0.99775	0.00055	0.99444	0.00055	0.98741		3.27869	6577.39
0.00333	0.99584	0.00333	0.99674	0.00333	1.0089	0.00333	0.994	0.0006	0.99914	0.0006	0.99763	0.0006	0.99414	0.0006	0.98675		3.26797	5835.48
0.00361	0.99919	0.00361	0.99313	0.00361	0.9993	0.00361	1.00101	0.00065	0.99909	0.00065	0.99752	0.00065	0.99385	0.00065	0.98611		3.25733	5181.3
0.00389	0.98495	0.00389	0.99787	0.00389	0.99975	0.00389	1.00976	0.0007	0.99905	0.0007	0.9974	0.0007	0.99358	0.0007	0.98548		3.24675	4604
0.00417	1.00085	0.00417	0.99573	0.00417	0.99859	0.00417	1.00967	0.00075	0.99901	0.00075	0.9973	0.00075	0.99331	0.00075	0.98488		3.23625	4094.16
0.00444	0.9962	0.00444	0.98849	0.00444	0.98402	0.00444	0.99644	0.0008	0.99898	0.0008	0.99719	0.0008	0.99305	0.0008	0.98429		3.22581	3643.53
0.00472	0.9965	0.00472	0.98851	0.00472	1.00326	0.00472	0.98825	0.00085	0.99894	0.00085	0.99709	0.00085	0.99279	0.00085	0.98372		3.21543	3244.94
0.005	0.99195	0.005	0.99101	0.005	0.99987	0.005	0.9954	0.0009	0.9989	0.0009	0.99699	0.0009	0.99255	0.0009	0.98316		3.20513	2892.09
0.00528	1.00336	0.00528	0.99339	0.00528	0.99927	0.00528	1.00551	0.00095	0.99887	0.00095	0.99689	0.00095	0.9923	0.00095	0.98261		3.19489	2579.51
0.00556	0.99465	0.00556	0.99335	0.00556	1.00555	0.00556	1.00512	0.001	0.99883	0.001	0.99679	0.001	0.99206	0.001	0.98208		3.18471	2302.4
0.00583	0.99828	0.00583	0.99633	0.00583	0.98351	0.00583	0.99667	0.0015	0.99851	0.0015	0.99592	0.0015	0.98991	0.0015	0.97724		3.1746	2056.53
0.00611	1.00773	0.00611	0.99493	0.00611	0.99013	0.00611	0.98701	0.002	0.99823	0.002	0.99515	0.002	0.98803	0.002	0.97304		3.16456	1838.24
0.00639	0.99909	0.00639	0.99849	0.00639	1.00934	0.00639	0.99005	0.0025	0.99798	0.0025	0.99447	0.0025	0.98634	0.0025	0.96927		3.15457	1644.28
0.00667	0.99956	0.00667	0.99769	0.00667	0.99603	0.00667	0.99439	0.003	0.99775	0.003	0.99384	0.003	0.98479	0.003	0.96581		3.14465	1471.81
0.00694	1.00221	0.00694	0.99224	0.00694	0.9912	0.00694	0.98961	0.0035	0.99754	0.0035	0.99324	0.0035	0.98334	0.0035	0.96258		3.1348	1318.35
0.00722	0.99844	0.00722	0.98823	0.00722	1.00086	0.00722	0.98188	0.004	0.99733	0.004	0.99269	0.004	0.98197	0.004	0.95955		3.125	1181.71
0.0075	1.00683	0.0075	0.98795	0.0075	1.00816	0.0075	0.97997	0.0045	0.99714	0.0045	0.99216	0.0045	0.98068	0.0045	0.95668		3.11526	1059.95
0.00778	1.00297	0.00778	0.99218	0.00778	0.99748	0.00778	0.98672	0.005	0.99695	0.005	0.99165	0.005	0.97944	0.005	0.95394		3.10559	951.377
0.00806	1.00304	0.00806	0.99785	0.00806	0.99726	0.00806	0.99489	0.0055	0.99678	0.0055	0.99117	0.0055	0.97825	0.0055	0.95131		3.09598	854.498
0.00833	0.99285	0.00833	1.00058	0.00833	0.99088	0.00833	0.99349	0.006	0.9966	0.006	0.9907	0.006	0.97711	0.006	0.94879		3.08642	767.994
0.00861	0.99322	0.00861	0.99064	0.00861	1.00637	0.00861	0.98291	0.0065	0.99644	0.0065	0.99025	0.0065	0.976	0.0065	0.94636		3.07692	690.7
0.00889	1.00176	0.00889	0.98525	0.00889	1.01113	0.00889	0.97448	0.007	0.99628	0.007	0.98981	0.007	0.97493	0.007	0.94401		3.06748	621.589
0.00917	0.99946	0.00917	0.98431	0.00917	0.99411	0.00917	0.97541	0.0075	0.99612	0.0075	0.98938	0.0075	0.9739	0.0075	0.94173		3.0581	559.755
0.00944	0.99202	0.00944	0.99696	0.00944	0.99903	0.00944	0.98222	0.008	0.99597	0.008	0.98897	0.008	0.97289	0.008	0.93951		3.04878	504.394
0.00972	0.9827	0.00972	0.99816	0.00972	1.0088	0.00972	0.98898	0.0085	0.99582	0.0085	0.98857	0.0085	0.9719	0.0085	0.93736		3.03951	454.796
0.01	0.99503	0.01	1.00059	0.01	0.99905	0.01	0.99339	0.009	0.99568	0.009	0.98817	0.009	0.97095	0.009	0.93526		3.0303	410.332
0.01028	1.00107	0.01028	0.99678	0.01028	1.00362	0.01028	0.99162	0.0095	0.99554	0.0095	0.98779	0.0095	0.97001	0.0095	0.93322		3.02115	370.446
0.01056	1.00166	0.01056	0.99262	0.01056	0.99538	0.01056	0.98686	0.01	0.9954	0.01	0.98741	0.01	0.96909	0.01	0.93122		3.01205	334.643
0.01083	0.99182	0.01083	0.98481	0.01083	0.9944	0.01083	0.97812	0.015	0.99415	0.015	0.984	0.015	0.96082	0.015	0.91327		3.003	302.484
0.01111	0.99282	0.01111	0.99637	0.01111	0.99172	0.01111	0.96755	0.02	0.99306	0.02	0.98104	0.02	0.95367	0.02	0.89792		2.99401	273.582
0.01139	0.99323	0.01139	0.99534	0.01139	1.00882	0.01139	0.96419	0.025	0.99207	0.025	0.97838	0.025	0.94726	0.025	0.88428		2.98507	247.59
0.01167	0.99552	0.01167	0.98985	0.01167	0.99786	0.01167	0.9681	0.03	0.99117	0.03	0.97593	0.03	0.94139	0.03	0.87189		2.97619	224.2
0.01194	1.00381	0.01194	0.99122	0.01194	0.99482	0.01194	0.97362	0.035	0.99032	0.035	0.97364	0.035	0.93594	0.035	0.86048		2.96736	203.139
0.01222	1.00198	0.01222	0.99822	0.01222	1.00239	0.01222	0.97708	0.04	0.98953	0.04	0.97149	0.04	0.93083	0.04	0.84984		2.95858	184.165
0.0125	0.99896	0.0125	0.99447	0.0125	0.98808	0.0125	0.97763	0.045	0.98877	0.045	0.96945	0.045	0.92599	0.045	0.83985		2.94985	167.059
0.01278	0.98841	0.01278	0.99014	0.01278	1.00089	0.01278	0.97623	0.05	0.98805	0.05	0.96751	0.05	0.92139	0.05	0.83041		2.94118	151.629
0.01306	0.99147	0.01306	0.99382	0.01306	0.99857	0.01306	0.97366	0.055	0.98735	0.055	0.96564	0.055	0.917	0.055	0.82145		2.93255	137.702
0.01333	0.97985	0.01333	0.99386	0.01333	0.992	0.01333	0.97097	0.06	0.98668	0.06	0.96385	0.06	0.91278	0.06	0.8129		2.92398	125.126
0.01361	0.98887	0.01361	0.99798	0.01361	0.99982	0.01361	0.9709	0.065	0.98604	0.065	0.96212	0.065	0.90872	0.065	0.80472		2.91545	113.761
0.01389	0.99353	0.01389	1.00351	0.01389	0.98671	0.01389	0.97804	0.07	0.98541	0.07	0.96044	0.07	0.9048	0.07	0.79687		2.90698	103.485
0.01417	0.99556	0.01417	1.00298	0.01417	1.00081	0.01417	0.9874	0.075	0.98481	0.075	0.95882	0.075	0.90102	0.075	0.78931		2.89855	94.19
0.01444	1.00338	0.01444	0.99523	0.01444	1.01018	0.01444	0.98652	0.08	0.98422	0.08	0.95724	0.08	0.89734	0.08	0.78203		2.89017	85.7761
0.01472	0.99987	0.01472	0.99205	0.01472	0.98325	0.01472	0.97324	0.085	0.98364	0.085	0.9557	0.085	0.89378	0.085	0.77499		2.88184	78.156
0.015	0.99419	0.015	0.99304	0.015	1.00709	0.015	0.95732	0.09	0.98308	0.09	0.9542	0.09	0.89031	0.09	0.76818		2.87356	71.2509
0.01528	0.99488	0.01528	0.99283	0.01528	0.99437	0.01528	0.94625	0.095	0.98253	0.095	0.95274	0.095	0.88693	0.095	0.76158		2.86533	64.9903
0.01556	0.99564	0.01556	0.99412	0.01556	0.99318	0.01556	0.94851	0.1	0.98199	0.1	0.95131	0.1	0.88363	0.1	0.75517		2.85714	59.311
0.01583	0.99744	0.01583	0.98895	0.01583	0.98888	0.01583	0.95607	0.15	0.97713	0.15	0.93843	0.15	0.85427	0.15	0.69942		2.849	54.1562
0.01611	1.00247	0.01611	0.98471	0.01611	1.00187	0.01611	0.96048	0.2	0.97291	0.2	0.92735	0.2	0.8295	0.2	0.65422		2.84091	49.4749
0.01639	1.00434	0.01639	0.97969	0.01639	0.99135	0.01639	0.95964	0.25	0.96913	0.25	0.91746	0.25	0.80775	0.25	0.61593		2.83286	45.2215
0.01667	0.99721	0.01667	0.98496	0.01667	0.99507	0.01667	0.95502	0.3	0.96565	0.3	0.90844	0.3	0.78821	0.3	0.58262		2.82486	41.3547
0.01694	1.00259	0.01694	0.98922	0.01694	0.99725	0.01694	0.94637	0.35	0.9624	0.35	0.90009	0.35	0.77037	0.35	0.55313		2.8169	37.8376
0.01722	0.99557	0.01722	0.99743	0.01722	0.99797	0.01722	0.94568	0.4	0.95936	0.4	0.89228	0.4	0.75392	0.4	0.52667		2.80899	34.637
0.0175	0.98926	0.0175	0.9971	0.0175	0.99124	0.0175	0.9466	0.45	0.95647	0.45	0.88492	0.45	0.7386	0.45	0.5027		2.80112	31.7227
0.01778	0.98185	0.01778	0.99435	0.01778	0.98634	0.01778	0.94641	0.5	0.95372	0.5	0.87794	0.5	0.72425	0.5	0.4808		2.7933	29.068
0.01806	0.9996	0.01806	0.99006	0.01806	0.98813	0.01806	0.9465	0.55	0.95108	0.55	0.87129	0.55	0.71073	0.55	0.46067		2.78552	26.6483
0.01833	0.99907	0.01833	0.99213	0.01833	0.98299	0.01833	0.94537	0.6	0.94855	0.6	0.86493	0.6	0.69794	0.6	0.44207		2.77778	24.4419
0.01861	0.99606	0.01861	0.99159	0.01861	0.98826	0.01861	0.94712	0.65	0.9461	0.65	0.85883	0.65	0.68579	0.65	0.42479		2.77008	22.4289
0.01889	1.00085	0.01889	0.99155	0.01889	0.97679	0.01889	0.95486	0.7	0.94374	0.7	0.85295	0.7	0.67422	0.7	0.40869		2.76243	20.5915
0.01917	0.99511	0.01917	0.99398	0.01917	0.97681	0.01917	0.95519	0.75	0.94145	0.75	0.84728	0.75	0.66316	0.75	0.39364		2.75482	18.9135
0.01944	0.98948	0.01944	0.99502	0.01944	0.97722	0.01944	0.9527	0.8	0.93923	0.8	0.84179	0.8	0.65257	0.8	0.37952		2.74725	17.3803
0.01972	1.00066	0.01972	0.98671	0.01972	0.97523	0.01972	0.94898	0.85	0.93707	0.85	0.83648	0.85	0.64241	0.85	0.36624		2.73973	15.9789
0.02	0.99357	0.02	0.98398	0.02	0.96573	0.02	0.94402	0.9	0.93496	0.9	0.83132	0.9	0.63264	0.9	0.35372		2.73224	14.6972
0.02028	0.99111	0.02028	0.98903	0.02028	0.96392	0.02028	0.94059	0.95	0.9329	0.95	0.82631	0.95	0.62323	0.95	0.34189		2.7248	13.5244
0.02056	0.9903	0.02056	0.99841	0.02056	0.95317	0.02056	0.9343	1	0.9309	1	0.82144	1	0.61416	1	0.3307		2.71739	12.4509
0.02083	0.99421	0.02083	0.99824	0.02083	0.96071	0.02083	0.93177	1.5	0.91287	1.5	0.77847	1.5	0.53759	1.5	0.24444		2.71003	11.4677
0.02111	0.99385	0.02111	1.00267	0.02111	0.95757	0.02111	0.93894	2	0.89744	2	0.74288	2	0.47872				2.7027	10.5669
0.02139	0.99205	0.02139	0.99484	0.02139	0.94151	0.02139	0.94788	2.5	0.88375	2.5	0.71215	2.5	0.43113				2.69542	9.74107
0.02167	0.99145	0.02167	0.99136	0.02167	0.9428	0.02167	0.9501	3	0.87131	3	0.68495	3	0.39147				2.68817	8.98375
0.02194	0.99602	0.02194	0.99094	0.02194	0.95385	0.02194	0.94238	3.5	0.85984	3.5	0.66048	3.5	0.35771				2.68097	8.2889
0.02222	1.0027	0.02222	0.99514	0.02222	0.95098	0.02222	0.93309	4	0.84916	4	0.63819	4	0.32853				2.6738	7.65109
0.0225	1.00311	0.0225	0.99127	0.0225	0.94838	0.0225	0.93628	4.5	0.83913	4.5	0.61769	4.5	0.30301				2.66667	7.06537
0.02278	0.997	0.02278	0.98991	0.02278	0.94401	0.02278	0.94322	5	0.82966	5	0.59872	5	0.28046				2.65957	6.52726
0.02306	0.99182	0.02306	0.98401	0.02306	0.93031	0.02306	0.94785	5.5	0.82066	5.5	0.58105						2.65252	6.03266
0.02333	0.99156	0.02333	0.988	0.02333	0.94017	0.02333	0.94545	6	0.81208	6	0.56451						2.6455	5.57787
0.02361	0.99174	0.02361	0.99473	0.02361	0.94235	0.02361	0.94152	6.5	0.80386	6.5	0.54897						2.63852	5.1595
0.02389	0.99565	0.02389	1.00356	0.02389	0.94486	0.02389	0.93699	7	0.79598	7	0.53431						2.63158	4.77446
0.02417	0.99403	0.02417	0.99814	0.02417	0.93155	0.02417	0.93503	7.5	0.7884	7.5	0.52045						2.62467	4.41996
0.02444	1.01159	0.02444	0.99806	0.02444	0.92687	0.02444	0.92697	8	0.78109	8	0.5073						2.6178	4.09344
0.02472	0.99236	0.02472	1.00046	0.02472	0.94241	0.02472	0.9204	8.5	0.77403	8.5	0.4948						2.61097	3.79255
0.025	0.99058	0.025	1.003	0.025	0.92914	0.025	0.91583	9	0.76719	9	0.48289						2.60417	3.51518
0.02528	1.00937	0.02528	0.99591	0.02528	0.9227	0.02528	0.91479	9.5	0.76057	9.5	0.47152						2.5974	3.25938
0.02556	0.99352	0.02556	0.99427	0.02556	0.93092	0.02556	0.9105	10	0.75414	10	0.46065						2.59067	3.02338
0.02583	0.99163	0.02583	0.997	0.02583	0.91502	0.02583	0.90887	15	0.6982	15	0.37276						2.58398	2.80556
0.02611	0.9882	0.02611	0.99187	0.02611	0.91882	0.02611	0.90781	20	0.65286	20	0.30998						2.57732	2.60443
0.02639	0.99851	0.02639	0.98574	0.02639	0.90507	0.02639	0.91792	25	0.61447								2.57069	2.41865
0.02667	1.00938	0.02667	0.98639	0.02667	0.90869	0.02667	0.93165	30	0.58109								2.5641	2.24697
0.02694	0.9869	0.02694	0.99293	0.02694	0.88561	0.02694	0.94249	35	0.55154								2.55754	2.08826
0.02722	0.9877	0.02722	0.9955	0.02722	0.88493	0.02722	0.93065	40	0.52503								2.55102	1.94149
0.0275	0.99514	0.0275	0.99663	0.0275	0.88097	0.0275	0.91993	45	0.50101								2.54453	1.8057
0.02778	0.9975	0.02778	0.99177	0.02778	0.89148	0.02778	0.90647	50	0.47908								2.53807	1.68003
0.02806	0.98861	0.02806	0.98826	0.02806	0.88857	0.02806	0.90406	55	0.45893								2.53165	1.56368
0.02833	1.00291	0.02833	0.99129	0.02833	0.89434	0.02833	0.91228	60	0.44031								2.52525	1.45591
0.02861	0.98986	0.02861	0.99625	0.02861	0.8833	0.02861	0.92726	65	0.42302								2.51889	1.35606
0.02889	0.98447	0.02889	0.99541	0.02889	0.87544	0.02889	0.93721	70	0.40691								2.51256	1.26351
0.02917	0.98952	0.02917	0.99206	0.02917	0.87149	0.02917	0.94351	75	0.39185								2.50627	1.17769
0.02944	0.99373	0.02944	0.99036	0.02944	0.87004	0.02944	0.93072	80	0.37773								2.5	1.09808
0.02972	0.99878	0.02972	0.9919	0.02972	0.86546	0.02972	0.92138										2.49377	1.02422
0.03	0.99698	0.03	0.99631	0.03	0.86157	0.03	0.91812										2.48756	0.95565
0.03028	0.99738	0.03028	0.99149	0.03028	0.86292	0.03028	0.92059										2.48139	0.89198
0.03056	0.98898	0.03056	0.99117	0.03056	0.86744	0.03056	0.92224										2.47525	0.83284
0.03083	0.99434	0.03083	0.99083	0.03083	0.87955	0.03083	0.92115										2.46914	0.77788
0.03111	0.99449	0.03111	0.99437	0.03111	0.85661	0.03111	0.92021										2.46305	0.72679
0.03139	0.99314	0.03139	0.99335	0.03139	0.8626	0.03139	0.92406										2.457	0.67929
0.03167	0.99497	0.03167	0.99548	0.03167	0.86996	0.03167	0.92865										2.45098	0.6351
0.03194	1.00461	0.03194	0.99244	0.03194	0.86078	0.03194	0.92566										2.44499	0.59398
0.03222	0.99182	0.03222	0.99833	0.03222	0.86825	0.03222	0.91897										2.43902	0.5557
0.0325	0.98621	0.0325	1.00572	0.0325	0.86923	0.0325	0.91642										2.43309	0.52006
0.03278	0.9912	0.03278	0.9995	0.03278	0.86252	0.03278	0.9201										2.42718	0.48686
0.03306	0.99545	0.03306	0.99262	0.03306	0.86797	0.03306	0.92564										2.42131	0.45593
0.03333	1.01221	0.03333	0.99469	0.03333	0.87554	0.03333	0.92196										2.41546	0.4271
0.03361	0.99669	0.03361	0.99566	0.03361	0.86777	0.03361	0.91111										2.40964	0.40021
0.03389	0.99548	0.03389	0.99808	0.03389	0.8601	0.03389	0.90679										2.40385	0.37514
0.03417	0.99575	0.03417	1.0017	0.03417	0.86548	0.03417	0.9096										2.39808	0.35175
0.03444	0.99349	0.03444	0.99297	0.03444	0.86698	0.03444	0.91188										2.39234	0.32991
0.03472	0.98809	0.03472	0.98884	0.03472	0.86434	0.03472	0.91164										2.38663	0.30953
0.035	0.99852	0.035	0.99555	0.035	0.86043	0.035	0.90792										2.38095	0.29049
0.03528	0.99015	0.03528	0.99048	0.03528	0.86663	0.03528	0.90466										2.3753	0.27271
0.03556	0.98636	0.03556	0.98928	0.03556	0.87383	0.03556	0.90904										2.36967	0.25609
0.03583	0.99484	0.03583	0.99985	0.03583	0.88332	0.03583	0.91433										2.36407	0.24056
0.03611	0.99604	0.03611	1.00429	0.03611	0.86566	0.03611	0.91077
0.03639	0.98317	0.03639	1.00096	0.03639	0.87859	0.03639	0.8974
0.03667	0.99217	0.03667	0.99134	0.03667	0.87096	0.03667	0.88527
0.03694	1.00526	0.03694	0.99399	0.03694	0.88005	0.03694	0.88641
0.03722	0.99812	0.03722	0.99539	0.03722	0.86518	0.03722	0.89643
0.0375	0.98967	0.0375	0.9964	0.0375	0.87106	0.0375	0.89837
0.03778	1.00888	0.03778	0.99092	0.03778	0.88429	0.03778	0.88962
0.03806	0.99822	0.03806	0.99403	0.03806	0.87551	0.03806	0.87785
0.03833	0.99545	0.03833	1.00031	0.03833	0.86423	0.03833	0.87417
0.03861	1.00361	0.03861	1.00438	0.03861	0.8797	0.03861	0.87049
0.03889	0.98443	0.03889	1.00326	0.03889	0.87754	0.03889	0.86582
0.03917	0.99328	0.03917	1.00289	0.03917	0.87534	0.03917	0.86456
0.03944	1.00105	0.03944	1.01207	0.03944	0.87021	0.03944	0.86619
0.03972	1.00347	0.03972	1.00423	0.03972	0.87388	0.03972	0.86745
0.04	0.99098	0.04	0.99481	0.04	0.89202	0.04	0.87069
0.04028	0.99654	0.04028	0.99592	0.04028	0.88723	0.04028	0.87568
0.04056	0.99597	0.04056	1.0008	0.04056	0.88973	0.04056	0.8871
0.04083	0.99214	0.04083	1.00091	0.04083	0.8893	0.04083	0.89341
0.04111	0.99994	0.04111	0.99978	0.04111	0.88449	0.04111	0.89047
0.04139	1.00324	0.04139	0.99686	0.04139	0.89896	0.04139	0.88377
0.04167	0.99858	0.04167	0.99507	0.04167	0.88607	0.04167	0.87756
0.04194	0.99965	0.04194	0.9966	0.04194	0.87476	0.04194	0.87053
0.04222	0.99209	0.04222	0.99632	0.04222	0.89819	0.04222	0.86236
0.0425	0.99727	0.0425	0.99933	0.0425	0.89405	0.0425	0.85856
0.04278	0.99515	0.04278	0.99715	0.04278	0.87701	0.04278	0.86657
0.04306	0.99493	0.04306	0.99408	0.04306	0.89412	0.04306	0.8822
0.04333	0.99949	0.04333	0.99429	0.04333	0.89166	0.04333	0.89422
0.04361	0.99992	0.04361	1.00023	0.04361	0.89523	0.04361	0.8943
0.04389	1.00176	0.04389	0.99416	0.04389	0.89253	0.04389	0.88797
0.04417	1.00207	0.04417	0.99327	0.04417	0.89347	0.04417	0.8835
0.04444	1.00109	0.04444	0.99369	0.04444	0.88805	0.04444	0.88532
0.04472	1.00237	0.04472	1.00301	0.04472	0.89464	0.04472	0.89049
0.045	0.99478	0.045	1.00507	0.045	0.89279	0.045	0.89022
0.04528	1.00692	0.04528	1.00377	0.04528	0.88341	0.04528	0.88079
0.04556	1.00197	0.04556	0.99494	0.04556	0.89696	0.04556	0.86918
0.04583	1.00629	0.04583	1.00065	0.04583	0.90088	0.04583	0.85989
0.04611	0.99882	0.04611	0.99723	0.04611	0.88839	0.04611	0.86201
0.04639	1.00337	0.04639	0.99579	0.04639	0.89583	0.04639	0.86669
0.04667	0.98778	0.04667	0.99554	0.04667	0.90288	0.04667	0.87109
0.04694	0.99686	0.04694	1.00324	0.04694	0.89771	0.04694	0.8743
0.04722	1.00125	0.04722	0.99842	0.04722	0.89317	0.04722	0.87874
0.0475	1.00238	0.0475	0.99763	0.0475	0.89883	0.0475	0.88028
0.04778	1.00664	0.04778	1.00082	0.04778	0.90687	0.04778	0.87411
0.04806	1.00013	0.04806	0.9984	0.04806	0.89815	0.04806	0.85569
0.04833	0.99999	0.04833	0.99695	0.04833	0.90342	0.04833	0.84228
0.04861	0.99393	0.04861	1.00163	0.04861	0.90142	0.04861	0.83873
0.04889	0.99017	0.04889	1.00027	0.04889	0.89351	0.04889	0.84971
0.04917	0.99858	0.04917	0.98981	0.04917	0.89984	0.04917	0.86082
0.04944	0.99242	0.04944	0.9924	0.04944	0.90427	0.04944	0.85987
0.04972	0.9997	0.04972	1.00137	0.04972	0.90008	0.04972	0.8505
0.05	1.00102	0.05	0.99939	0.05	0.89742	0.05	0.8384
0.05028	0.99367	0.05028	0.99709	0.05028	0.88887	0.05028	0.82895
0.05056	0.99566	0.05056	1.00085	0.05056	0.89283	0.05056	0.82922
0.05083	1.00301	0.05083	1.00237	0.05083	0.8881	0.05083	0.8327
0.05111	1.00122	0.05111	0.99807	0.05111	0.89502	0.05111	0.83779
0.05139	1.00387	0.05139	1.00037	0.05139	0.88983	0.05139	0.84103
0.05167	0.9982	0.05167	1.00404	0.05167	0.87613	0.05167	0.83421
0.05194	1.00888	0.05194	1.00516	0.05194	0.87393	0.05194	0.82791
0.05222	0.99648	0.05222	1.00647	0.05222	0.87656	0.05222	0.8271
0.0525	1.00392	0.0525	1.00361	0.0525	0.87098	0.0525	0.83329
0.05278	0.997	0.05278	0.99876	0.05278	0.86571	0.05278	0.84149
0.05306	0.98616	0.05306	1.0052	0.05306	0.85876	0.05306	0.8423
0.05333	0.98115	0.05333	1.01052	0.05333	0.85168	0.05333	0.83647
0.05361	0.99636	0.05361	1.00097	0.05361	0.86238	0.05361	0.83148
0.05389	0.99534	0.05389	0.99428	0.05389	0.85786	0.05389	0.82843
0.05417	0.99528	0.05417	1.00209	0.05417	0.85456	0.05417	0.82728
0.05444	0.99663	0.05444	1.00451	0.05444	0.84897	0.05444	0.82454
0.05472	0.98038	0.05472	0.99932	0.05472	0.84726	0.05472	0.82079
0.055	0.9906	0.055	1.00029	0.055	0.84688	0.055	0.81677
0.05528	0.99843	0.05528	1.0069	0.05528	0.85335	0.05528	0.80975
0.05556	0.99067	0.05556	1.01247	0.05556	0.85322	0.05556	0.80575
0.05583	0.99783	0.05583	1.01245	0.05583	0.85081	0.05583	0.81198
0.05611	1.0075	0.05611	1.00525	0.05611	0.84577	0.05611	0.82668
0.05639	0.9984	0.05639	1.00501	0.05639	0.84555	0.05639	0.84169
0.05667	0.99694	0.05667	1.00729	0.05667	0.85284	0.05667	0.84294
0.05694	0.99181	0.05694	1.0031	0.05694	0.85276	0.05694	0.83172
0.05722	0.99413	0.05722	1.00045	0.05722	0.85077	0.05722	0.82186
0.0575	0.9943	0.0575	1.00011	0.0575	0.85351	0.0575	0.817
0.05778	0.99163	0.05778	0.99629	0.05778	0.8546	0.05778	0.81623
0.05806	0.99071	0.05806	1.00236	0.05806	0.84912	0.05806	0.82242
0.05833	0.99309	0.05833	1.00554	0.05833	0.86166	0.05833	0.8302
0.05861	0.99577	0.05861	1.00022	0.05861	0.86392	0.05861	0.83746
0.05889	0.9912	0.05889	0.99633	0.05889	0.8674	0.05889	0.83814
0.05917	0.99282	0.05917	1.00202	0.05917	0.86435	0.05917	0.82586
0.05944	0.9909	0.05944	0.996	0.05944	0.87033	0.05944	0.81547
0.05972	1.00506	0.05972	0.99458	0.05972	0.86381	0.05972	0.81539
0.06	1.00098	0.06	0.99484	0.06	0.8891	0.06	0.82472
0.06028	0.99891	0.06028	1.00356	0.06028	0.87644	0.06028	0.83642
0.06056	1.00765	0.06056	1.00422	0.06056	0.87972	0.06056	0.84095
0.06083	1.00646	0.06083	1.00483	0.06083	0.88547	0.06083	0.83653
0.06111	0.99142	0.06111	1.00034	0.06111	0.89464	0.06111	0.83385
0.06139	0.9955	0.06139	1.00175	0.06139	0.90074	0.06139	0.83011
0.06167	0.99528	0.06167	1.00051	0.06167	0.91217	0.06167	0.82926
0.06194	0.99143	0.06194	1.00068	0.06194	0.90726	0.06194	0.82417
0.06222	0.98851	0.06222	1.00375	0.06222	0.91035	0.06222	0.81734
0.0625	0.99025	0.0625	1.00559	0.0625	0.91723	0.0625	0.81495
0.06278	1.00336	0.06278	1.00339	0.06278	0.93214	0.06278	0.81752
0.06306	0.99888	0.06306	1.00081	0.06306	0.92597	0.06306	0.82278
0.06333	0.99159	0.06333	1.00314	0.06333	0.92693	0.06333	0.8302
0.06361	0.99539	0.06361	1.003	0.06361	0.93692	0.06361	0.83242
0.06389	0.9994	0.06389	1.00314	0.06389	0.93659	0.06389	0.83512
0.06417	0.99447	0.06417	1.0069	0.06417	0.93147	0.06417	0.83316
0.06444	0.9921	0.06444	1.00757	0.06444	0.92679	0.06444	0.82774
0.06472	0.99425	0.06472	1.00897	0.06472	0.93908	0.06472	0.82496
0.065	0.99934	0.065	1.0024	0.065	0.93429	0.065	0.82631
0.06528	0.99711	0.06528	0.9991	0.06528	0.94299	0.06528	0.83311
0.06556	0.99933	0.06556	0.99886	0.06556	0.92668	0.06556	0.83621
0.06583	1.00421	0.06583	1.00514	0.06583	0.93654	0.06583	0.83001
0.06611	0.99402	0.06611	1.0052	0.06611	0.94142	0.06611	0.8236
0.06639	0.99519	0.06639	1.00629	0.06639	0.95078	0.06639	0.8229
0.06667	0.99309	0.06667	1.00676	0.06667	0.94669	0.06667	0.83092
0.06694	0.99591	0.06694	0.99866	0.06694	0.95433	0.06694	0.83968
0.06722	1.00735	0.06722	0.99654	0.06722	0.94888	0.06722	0.83545
0.0675	0.99476	0.0675	0.99893	0.0675	0.95412	0.0675	0.82099
0.06778	0.98927	0.06778	1.00703	0.06778	0.9719	0.06778	0.80347
0.06806	0.98211	0.06806	1.01171	0.06806	0.97247	0.06806	0.79312
0.06833	0.99428	0.06833	1.0179	0.06833	0.97674	0.06833	0.79463
0.06861	1.00147	0.06861	1.01283	0.06861	0.98028	0.06861	0.80133
0.06889	1.00332	0.06889	1.00574	0.06889	0.98033	0.06889	0.80707
0.06917	0.99456	0.06917	0.99817	0.06917	0.9919	0.06917	0.80549
0.06944	0.98891	0.06944	1.00197	0.06944	0.98276	0.06944	0.80237
0.06972	0.99444	0.06972	1.00241	0.06972	0.99159	0.06972	0.80408
0.07	0.99659	0.07	1.00669	0.07	0.98702	0.07	0.80914
0.07028	0.99752	0.07028	1.01039	0.07028	1.00015	0.07028	0.81093
0.07056	0.99278	0.07056	1.00672	0.07056	0.99775	0.07056	0.80662
0.07083	1.00479	0.07083	0.99527	0.07083	1.00514	0.07083	0.79607
0.07111	0.99862	0.07111	0.99815	0.07111	1.0079	0.07111	0.78953
0.07139	0.98977	0.07139	1.0009	0.07139	0.99995	0.07139	0.78292
0.07167	0.97536	0.07167	0.99357	0.07167	0.99556	0.07167	0.78294
0.07194	0.989	0.07194	0.99456	0.07194	1.00447	0.07194	0.78987
0.07222	1.00166	0.07222	1.00089	0.07222	1.00413	0.07222	0.80056
0.0725	1.0039	0.0725	1.00444	0.0725	1.00838	0.0725	0.80417
0.07278	0.99523	0.07278	0.99799	0.07278	0.99725	0.07278	0.79929
0.07306	1.0065	0.07306	0.99449	0.07306	1.00675	0.07306	0.79126
0.07333	0.99136	0.07333	0.99681	0.07333	0.99321	0.07333	0.79162
0.07361	0.99641	0.07361	1.00297	0.07361	0.99983	0.07361	0.79106
0.07389	1.00701	0.07389	0.99484	0.07389	0.98207	0.07389	0.78753
0.07417	0.99403	0.07417	0.99314	0.07417	0.99915	0.07417	0.77778
0.07444	0.99893	0.07444	0.99785	0.07444	0.98313	0.07444	0.76754
0.07472	1.0062	0.07472	1.0011	0.07472	1.00101	0.07472	0.76372
0.075	0.99822	0.075	0.99508	0.075	0.99777	0.075	0.76725
0.07528	0.98984	0.07528	0.99331	0.07528	1.00091	0.07528	0.77564
0.07556	0.99012	0.07556	1.00115	0.07556	1.00054	0.07556	0.78603
0.07583	0.99173	0.07583	1.00496	0.07583	0.99323	0.07583	0.78982
0.07611	0.97997	0.07611	1.00349	0.07611	0.99721	0.07611	0.78723
0.07639	0.99218	0.07639	1.00132	0.07639	0.99844	0.07639	0.78182
0.07667	0.99492	0.07667	1.00108	0.07667	0.98851	0.07667	0.77455
0.07694	1.00579	0.07694	0.99989	0.07694	0.99799	0.07694	0.76802
0.07722	0.9946	0.07722	1.00322	0.07722	0.99631	0.07722	0.76578
0.0775	0.99437	0.0775	1.00198	0.0775	0.99686	0.0775	0.76747
0.07778	1.01169	0.07778	0.99961	0.07778	0.98107	0.07778	0.77185
0.07806	0.9961	0.07806	0.99926	0.07806	0.99068	0.07806	0.77601
0.07833	0.98105	0.07833	1.0007	0.07833	0.9758	0.07833	0.77786
0.07861	0.99331	0.07861	0.99182	0.07861	0.98137	0.07861	0.77492
0.07889	1.00494	0.07889	0.98724	0.07889	0.96589	0.07889	0.77463
0.07917	1.00396	0.07917	0.99478	0.07917	0.96283	0.07917	0.77256
0.07944	0.9964	0.07944	1.00267	0.07944	0.96966	0.07944	0.76887
0.07972	0.99501	0.07972	0.99757	0.07972	0.95943	0.07972	0.76561
0.08	0.99767	0.08	0.99512	0.08	0.95249	0.08	0.76389
0.08028	0.99343	0.08028	0.9981	0.08028	0.94656	0.08028	0.76765
0.08056	0.99043	0.08056	0.99634	0.08056	0.93671	0.08056	0.7782
0.08083	1.00183	0.08083	0.98868	0.08083	0.92277	0.08083	0.77855
0.08111	1.00211	0.08111	0.98667	0.08111	0.91752	0.08111	0.77324
0.08139	0.98688	0.08139	0.99484	0.08139	0.90742	0.08139	0.76429
0.08167	0.99901	0.08167	0.99703	0.08167	0.89964	0.08167	0.75928
0.08194	0.99768	0.08194	0.99261	0.08194	0.89369	0.08194	0.76133
0.08222	1.00524	0.08222	0.99403	0.08222	0.89689	0.08222	0.76425
0.0825	0.9947	0.0825	0.99207	0.0825	0.89619	0.0825	0.76041
0.08278	1.00593	0.08278	0.98616	0.08278	0.88747	0.08278	0.75667
0.08306	0.99193	0.08306	0.98864	0.08306	0.89936	0.08306	0.75268
0.08333	0.99667	0.08333	0.99397	0.08333	0.88215	0.08333	0.75597
0.08361	0.98566	0.08361	0.99701	0.08361	0.86772	0.08361	0.76258
0.08389	0.99295	0.08389	0.99614	0.08389	0.87058	0.08389	0.76998
0.08417	0.99606	0.08417	0.99152	0.08417	0.87338	0.08417	0.77463
0.08444	0.99449	0.08444	0.99029	0.08444	0.86685	0.08444	0.77694
0.08472	0.99963	0.08472	0.99327	0.08472	0.86881	0.08472	0.77633
0.085	1.00536	0.085	0.99533	0.085	0.86022	0.085	0.77453
0.08528	0.99677	0.08528	1.00204	0.08528	0.87879	0.08528	0.77057
0.08556	0.99435	0.08556	1.00389	0.08556	0.86261	0.08556	0.76743
0.08583	0.9838	0.08583	0.99926	0.08583	0.85888	0.08583	0.76621
0.08611	0.99223	0.08611	0.99336	0.08611	0.84551	0.08611	0.76677
0.08639	0.99829	0.08639	0.99827	0.08639	0.84495	0.08639	0.76065
0.08667	0.9957	0.08667	0.99521	0.08667	0.85771	0.08667	0.75871
0.08694	0.98905	0.08694	0.99634	0.08694	0.85616	0.08694	0.75452
0.08722	1.00863	0.08722	0.99246	0.08722	0.84242	0.08722	0.75181
0.0875	0.98818	0.0875	0.99869	0.0875	0.84788	0.0875	0.75398
0.08778	0.99107	0.08778	0.99441	0.08778	0.86282	0.08778	0.75885
0.08806	0.98744	0.08806	0.99942	0.08806	0.83637	0.08806	0.76367
0.08833	0.99392	0.08833	0.99661	0.08833	0.85852	0.08833	0.77121
0.08861	0.99492	0.08861	0.99653	0.08861	0.84702	0.08861	0.77065
0.08889	0.98766	0.08889	0.98821	0.08889	0.84559	0.08889	0.77015
0.08917	0.99192	0.08917	0.98841	0.08917	0.84006	0.08917	0.77206
0.08944	1.00398	0.08944	0.98553	0.08944	0.83854	0.08944	0.77235
0.08972	0.99282	0.08972	0.97977	0.08972	0.84225	0.08972	0.77055
0.09	0.99819	0.09	0.97905	0.09	0.83739	0.09	0.7677
0.09028	0.98683	0.09028	0.98602	0.09028	0.85468	0.09028	0.76224
0.09056	0.99344	0.09056	0.98757	0.09056	0.8351	0.09056	0.75316
0.09083	0.99584	0.09083	0.98964	0.09083	0.83036	0.09083	0.75022
0.09111	0.9894	0.09111	0.99998	0.09111	0.84091	0.09111	0.7534
0.09139	0.99533	0.09139	0.99796	0.09139	0.8489	0.09139	0.76647
0.09167	1.00565	0.09167	0.99168	0.09167	0.82489	0.09167	0.77556
0.09194	0.99494	0.09194	0.99671	0.09194	0.83939	0.09194	0.7736
0.09222	0.99802	0.09222	0.9937	0.09222	0.82492	0.09222	0.76771
0.0925	1.00064	0.0925	0.98222	0.0925	0.83326	0.0925	0.76849
0.09278	0.9858	0.09278	0.97929	0.09278	0.84019	0.09278	0.7744
0.09306	0.99195	0.09306	0.98723	0.09306	0.83762	0.09306	0.78047
0.09333	0.99305	0.09333	0.98827	0.09333	0.83925	0.09333	0.77211
0.09361	0.99235	0.09361	0.97963	0.09361	0.84446	0.09361	0.75855
0.09389	1.00654	0.09389	0.98117	0.09389	0.8338	0.09389	0.74688
0.09417	0.99419	0.09417	0.98365	0.09417	0.84012	0.09417	0.74439
0.09444	0.99559	0.09444	0.98356	0.09444	0.83847	0.09444	0.75171
0.09472	1.00491	0.09472	0.97866	0.09472	0.84598	0.09472	0.7628
0.095	0.99936	0.095	0.98896	0.095	0.83839	0.095	0.76839
0.09528	1.00395	0.09528	0.99044	0.09528	0.83812	0.09528	0.76888
0.09556	0.9944	0.09556	0.98954	0.09556	0.83801	0.09556	0.76083
0.09583	0.99847	0.09583	0.99364	0.09583	0.84117	0.09583	0.75431
0.09611	0.98795	0.09611	0.9919	0.09611	0.8414	0.09611	0.74752
0.09639	0.9933	0.09639	0.98418	0.09639	0.84517	0.09639	0.74051
0.09667	0.99568	0.09667	0.97673	0.09667	0.84047	0.09667	0.736
0.09694	0.99424	0.09694	0.98289	0.09694	0.84193	0.09694	0.73541
0.09722	0.99395	0.09722	0.9772	0.09722	0.84075	0.09722	0.73827
0.0975	1.00251	0.0975	0.97771	0.0975	0.83578	0.0975	0.74217
0.09778	1.00019	0.09778	0.97875	0.09778	0.83578	0.09778	0.74187
0.09806	0.99385	0.09806	0.98013	0.09806	0.83578	0.09806	0.74766
0.09833	0.99786	0.09833	0.97737	0.09833	0.83663	0.09833	0.75221
0.09861	0.98483	0.09861	0.98197	0.09861	0.84041	0.09861	0.75238
0.09889	0.99371	0.09889	0.98267	0.09889	0.83817	0.09889	0.74429
0.09917	0.99615	0.09917	0.9846	0.09917	0.83012	0.09917	0.72822
0.09944	0.99309	0.09944	0.98648	0.09944	0.83082	0.09944	0.71677
0.09972	1.00018	0.09972	0.9854	0.09972	0.82362	0.09972	0.71704
0.1	0.99492	0.1	0.98283	0.1	0.83106	0.1	0.71836
0.10028	0.99645	0.10028	0.98274	0.10028	0.82469	0.10028	0.72497
0.10056	0.98434	0.10056	0.98583	0.10056	0.82491	0.10056	0.73096
0.10083	0.99063	0.10083	0.98922	0.10083	0.8353	0.10083	0.73268
0.10111	0.99762	0.10111	0.98344	0.10111	0.83332	0.10111	0.72995
0.10139	1.00253	0.10139	0.97602	0.10139	0.82754	0.10139	0.72171
0.10167	0.99148	0.10167	0.97807	0.10167	0.81676	0.10167	0.71233
0.10194	1.00005	0.10194	0.98594	0.10194	0.83143	0.10194	0.7128
0.10222	0.99323	0.10222	0.98607	0.10222	0.81629	0.10222	0.71186
0.1025	0.99442	0.1025	0.97951	0.1025	0.82688	0.1025	0.70932
0.10278	1.00295	0.10278	0.97664	0.10278	0.82781	0.10278	0.71347
0.10306	0.9928	0.10306	0.98063	0.10306	0.81431	0.10306	0.71098
0.10333	0.99379	0.10333	0.9915	0.10333	0.81785	0.10333	0.70896
0.10361	1.00557	0.10361	0.98863	0.10361	0.8246	0.10361	0.70946
0.10389	0.99817	0.10389	0.98505	0.10389	0.81327	0.10389	0.70951
0.10417	0.9912	0.10417	0.97883	0.10417	0.82131	0.10417	0.72044
0.10444	0.99182	0.10444	0.984	0.10444	0.82852	0.10444	0.72463
0.10472	0.99022	0.10472	0.9882	0.10472	0.82683	0.10472	0.71443
0.105	0.99849	0.105	0.99473	0.105	0.82857	0.105	0.70374
0.10528	0.99442	0.10528	0.98904	0.10528	0.82459	0.10528	0.69525
0.10556	0.99377	0.10556	0.98881	0.10556	0.82451	0.10556	0.69818
0.10583	0.98461	0.10583	0.99473	0.10583	0.81677	0.10583	0.71081
0.10611	1.00225	0.10611	0.98642	0.10611	0.8214	0.10611	0.71963
0.10639	0.99036	0.10639	0.97808	0.10639	0.82715	0.10639	0.72831
0.10667	1.00226	0.10667	0.98009	0.10667	0.83272	0.10667	0.72971
0.10694	0.99942	0.10694	0.99266	0.10694	0.83741	0.10694	0.73001
0.10722	1.00428	0.10722	0.99221	0.10722	0.83678	0.10722	0.73269
0.1075	0.99335	0.1075	0.98983	0.1075	0.83697	0.1075	0.73695
0.10778	0.98971	0.10778	0.98222	0.10778	0.83774	0.10778	0.74365
0.10806	0.9928	0.10806	0.98709	0.10806	0.84088	0.10806	0.75137
0.10833	0.98838	0.10833	0.99363	0.10833	0.84973	0.10833	0.75102
0.10861	0.99843	0.10861	0.99561	0.10861	0.8432	0.10861	0.74703
0.10889	0.99829	0.10889	0.98794	0.10889	0.85005	0.10889	0.74452
0.10917	0.9922	0.10917	0.98656	0.10917	0.84261	0.10917	0.74264
0.10944	0.98886	0.10944	0.99016	0.10944	0.84103	0.10944	0.73931
0.10972	0.99295	0.10972	0.98333	0.10972	0.84898	0.10972	0.73364
0.11	1.00095	0.11	0.97904	0.11	0.852	0.11	0.72909
0.11028	0.99186	0.11028	0.9772	0.11028	0.84574	0.11028	0.72964
0.11056	0.99132	0.11056	0.98081	0.11056	0.85563	0.11056	0.73503
0.11083	0.98378	0.11083	0.97628	0.11083	0.84972	0.11083	0.73994
0.11111	1.0026	0.11111	0.98064	0.11111	0.83686	0.11111	0.74357
0.11139	0.99642	0.11139	0.9861	0.11139	0.83825	0.11139	0.74525
0.11167	0.99564	0.11167	0.98904	0.11167	0.83522	0.11167	0.74429
0.11194	0.99027	0.11194	0.98349	0.11194	0.85902	0.11194	0.73691
0.11222	0.99024	0.11222	0.98056	0.11222	0.85016	0.11222	0.73089
0.1125	0.99918	0.1125	0.984	0.1125	0.84784	0.1125	0.72748
0.11278	0.99408	0.11278	0.97917	0.11278	0.85465	0.11278	0.72916
0.11306	0.99914	0.11306	0.97215	0.11306	0.84452	0.11306	0.73078
0.11333	0.98825	0.11333	0.97231	0.11333	0.84029	0.11333	0.73111
0.11361	0.99334	0.11361	0.98161	0.11361	0.83396	0.11361	0.72909
0.11389	1.0009	0.11389	0.98462	0.11389	0.83638	0.11389	0.73089
0.11417	0.98631	0.11417	0.98294	0.11417	0.84766	0.11417	0.73486
0.11444	0.9984	0.11444	0.98304	0.11444	0.84746	0.11444	0.73834
0.11472	0.98518	0.11472	0.9834	0.11472	0.85247	0.11472	0.73217
0.115	0.99168	0.115	0.98121	0.115	0.83987	0.115	0.71763
0.11528	0.98769	0.11528	0.97787	0.11528	0.8427	0.11528	0.70618
0.11556	0.99573	0.11556	0.97734	0.11556	0.85313	0.11556	0.70582
0.11583	1.00142	0.11583	0.98394	0.11583	0.8391	0.11583	0.71594
0.11611	1.0031	0.11611	0.98494	0.11611	0.84667	0.11611	0.7261
0.11639	0.99838	0.11639	0.98876	0.11639	0.85041	0.11639	0.72961
0.11667	0.99173	0.11667	0.98903	0.11667	0.84728	0.11667	0.72991
0.11694	0.99322	0.11694	0.98476	0.11694	0.84352	0.11694	0.73319
0.11722	0.99205	0.11722	0.98337	0.11722	0.83781	0.11722	0.73597
0.1175	0.99631	0.1175	0.99236	0.1175	0.84073	0.1175	0.73578
0.11778	0.99469	0.11778	0.9887	0.11778	0.84063	0.11778	0.7331
0.11806	0.99965	0.11806	0.98535	0.11806	0.83965	0.11806	0.73475
0.11833	1.00457	0.11833	0.98795	0.11833	0.84355	0.11833	0.73856
0.11861	0.98961	0.11861	0.99398	0.11861	0.8352	0.11861	0.74035
0.11889	0.986	0.11889	0.99318	0.11889	0.8368	0.11889	0.73191
0.11917	0.98873	0.11917	0.99057	0.11917	0.84363	0.11917	0.71826
0.11944	0.99119	0.11944	0.97842	0.11944	0.84014	0.11944	0.71463
0.11972	0.98698	0.11972	0.97571	0.11972	0.849	0.11972	0.72171
0.12	0.99511	0.12	0.9733	0.12	0.8339	0.12	0.73187
0.12028	0.98878	0.12028	0.97456	0.12028	0.83635	0.12028	0.73668
0.12056	0.99346	0.12056	0.97535	0.12056	0.84365	0.12056	0.73224
0.12083	0.99359	0.12083	0.97498	0.12083	0.84398	0.12083	0.72776
0.12111	0.98259	0.12111	0.97294	0.12111	0.85091	0.12111	0.72737
0.12139	0.99637	0.12139	0.98038	0.12139	0.84652	0.12139	0.73001
0.12167	1.00304	0.12167	0.99126	0.12167	0.84356	0.12167	0.73352
0.12194	1.00669	0.12194	0.98479	0.12194	0.8461	0.12194	0.73312
0.12222	0.99932	0.12222	0.96976	0.12222	0.84877	0.12222	0.73123
0.1225	0.99428	0.1225	0.96983	0.1225	0.84022	0.1225	0.731
0.12278	0.99786	0.12278	0.97178	0.12278	0.83983	0.12278	0.73361
0.12306	0.99334	0.12306	0.97339	0.12306	0.83824	0.12306	0.73582
0.12333	1.00347	0.12333	0.97008	0.12333	0.83863	0.12333	0.72916
0.12361	0.9955	0.12361	0.97629	0.12361	0.84521	0.12361	0.71533
0.12389	0.99713	0.12389	0.97532	0.12389	0.84928	0.12389	0.69997
0.12417	1.00033	0.12417	0.97402	0.12417	0.83575	0.12417	0.69389
0.12444	0.99404	0.12444	0.96796	0.12444	0.8365	0.12444	0.697
0.12472	0.99201	0.12472	0.97326	0.12472	0.83566	0.12472	0.70353
0.125	0.99303	0.125	0.97602	0.125	0.82171	0.125	0.70609
0.12528	0.99304	0.12528	0.97241	0.12528	0.82932	0.12528	0.70354
0.12556	0.99049	0.12556	0.9678	0.12556	0.81935	0.12556	0.69914
0.12583	1.00157	0.12583	0.96492	0.12583	0.83126	0.12583	0.70099
0.12611	0.99527	0.12611	0.97169	0.12611	0.8398	0.12611	0.70361
0.12639	1.0044	0.12639	0.97854	0.12639	0.82915	0.12639	0.70842
0.12667	0.99653	0.12667	0.97471	0.12667	0.82542	0.12667	0.71377
0.12694	0.99114	0.12694	0.97532	0.12694	0.8249	0.12694	0.71719
0.12722	0.99727	0.12722	0.97707	0.12722	0.82606	0.12722	0.71747
0.1275	0.99058	0.1275	0.97664	0.1275	0.81238	0.1275	0.71805
0.12778	0.99276	0.12778	0.96814	0.12778	0.82392	0.12778	0.71564
0.12806	0.99882	0.12806	0.96928	0.12806	0.82507	0.12806	0.71896
0.12833	0.98747	0.12833	0.96154	0.12833	0.8384	0.12833	0.72297
0.12861	0.98792	0.12861	0.96215	0.12861	0.81924	0.12861	0.72261
0.12889	0.98939	0.12889	0.96597	0.12889	0.82185	0.12889	0.72333
0.12917	0.98796	0.12917	0.97112	0.12917	0.80869	0.12917	0.72843
0.12944	0.99601	0.12944	0.96697	0.12944	0.82008	0.12944	0.73179
0.12972	0.98957	0.12972	0.96455	0.12972	0.81145	0.12972	0.73449
0.13	0.98913	0.13	0.97091	0.13	0.81977	0.13	0.72729
0.13028	0.98562	0.13028	0.96797	0.13028	0.82077	0.13028	0.72011
0.13056	0.99404	0.13056	0.96882	0.13056	0.81108	0.13056	0.71791
0.13083	0.98895	0.13083	0.96751	0.13083	0.81983	0.13083	0.72096
0.13111	0.99393	0.13111	0.96917	0.13111	0.81965	0.13111	0.72329
0.13139	0.99763	0.13139	0.9597	0.13139	0.8123	0.13139	0.72289
0.13167	0.99295	0.13167	0.96026	0.13167	0.82	0.13167	0.7195
0.13194	0.99524	0.13194	0.95913	0.13194	0.81679	0.13194	0.71828
0.13222	1.00161	0.13222	0.9573	0.13222	0.81319	0.13222	0.71784
0.1325	0.99453	0.1325	0.95577	0.1325	0.82239	0.1325	0.72271
0.13278	1.00535	0.13278	0.96179	0.13278	0.81469	0.13278	0.72752
0.13306	1.00364	0.13306	0.97052	0.13306	0.82686	0.13306	0.73355
0.13333	0.99748	0.13333	0.97198	0.13333	0.83828	0.13333	0.73916
0.13361	0.99507	0.13361	0.97037	0.13361	0.81226	0.13361	0.74355
0.13389	0.99606	0.13389	0.96572	0.13389	0.83282	0.13389	0.74926
0.13417	0.99425	0.13417	0.96326	0.13417	0.83497	0.13417	0.75218
0.13444	0.98895	0.13444	0.9599	0.13444	0.81586	0.13444	0.74846
0.13472	0.99945	0.13472	0.95906	0.13472	0.83202	0.13472	0.74293
0.135	0.99528	0.135	0.96282	0.135	0.83067	0.135	0.73822
0.13528	0.99154	0.13528	0.96073	0.13528	0.83395	0.13528	0.73981
0.13556	0.98856	0.13556	0.95746	0.13556	0.83439	0.13556	0.74343
0.13583	1.00466	0.13583	0.95734	0.13583	0.83484	0.13583	0.74131
0.13611	1.00028	0.13611	0.96138	0.13611	0.83529	0.13611	0.73676
0.13639	0.98926	0.13639	0.96007	0.13639	0.83154	0.13639	0.73303
0.13667	1.00257	0.13667	0.9568	0.13667	0.83633	0.13667	0.72952
0.13694	0.99232	0.13694	0.95993	0.13694	0.84406	0.13694	0.72947
0.13722	0.99183	0.13722	0.96489	0.13722	0.83571	0.13722	0.73117
0.1375	1.00103	0.1375	0.96046	0.1375	0.83028	0.1375	0.73402
0.13778	0.99949	0.13778	0.94977	0.13778	0.83835	0.13778	0.73448
0.13806	0.98573	0.13806	0.95375	0.13806	0.82923	0.13806	0.72841
0.13833	0.99231	0.13833	0.9546	0.13833	0.83752	0.13833	0.72096
0.13861	0.98721	0.13861	0.95762	0.13861	0.82658	0.13861	0.72059
0.13889	1.00783	0.13889	0.96173	0.13889	0.82672	0.13889	0.72486
0.13917	0.99765	0.13917	0.96274	0.13917	0.83143	0.13917	0.72753
0.13944	1.00076	0.13944	0.95563	0.13944	0.83359	0.13944	0.72186
0.13972	0.98557	0.13972	0.94893	0.13972	0.82626	0.13972	0.71249
0.14	1.0008	0.14	0.95188	0.14	0.82486	0.14	0.70766
0.14028	0.99224	0.14028	0.9613	0.14028	0.82352	0.14028	0.7045
0.14056	0.99271	0.14056	0.95945	0.14056	0.82029	0.14056	0.70071
0.14083	0.99669	0.14083	0.95548	0.14083	0.8181	0.14083	0.69575
0.14111	0.9807	0.14111	0.96071	0.14111	0.81245	0.14111	0.69256
0.14139	0.99738	0.14139	0.96626	0.14139	0.81546	0.14139	0.69834
0.14167	0.99325	0.14167	0.97062	0.14167	0.81137	0.14167	0.70974
0.14194	1.00241	0.14194	0.96913	0.14194	0.80993	0.14194	0.71117
0.14222	0.99896	0.14222	0.96163	0.14222	0.8026	0.14222	0.70581
0.1425	0.99653	0.1425	0.96082	0.1425	0.80383	0.1425	0.6983
0.14278	0.9941	0.14278	0.9637	0.14278	0.80982	0.14278	0.69612
0.14306	0.99322	0.14306	0.95916	0.14306	0.80653	0.14306	0.70642
0.14333	1.01047	0.14333	0.95892	0.14333	0.80279	0.14333	0.71975
0.14361	0.9906	0.14361	0.96093	0.14361	0.79951	0.14361	0.72156
0.14389	0.99581	0.14389	0.96409	0.14389	0.80874	0.14389	0.71592
0.14417	0.99345	0.14417	0.96377	0.14417	0.80258	0.14417	0.70173
0.14444	0.99331	0.14444	0.95981	0.14444	0.80738	0.14444	0.69235
0.14472	0.9919	0.14472	0.95645	0.14472	0.82005	0.14472	0.69744
0.145	0.99906	0.145	0.95749	0.145	0.81214	0.145	0.706
0.14528	1.00078	0.14528	0.95947	0.14528	0.81408	0.14528	0.70715
0.14556	1.00376	0.14556	0.95977	0.14556	0.80021	0.14556	0.69991
0.14583	0.99648	0.14583	0.96027	0.14583	0.79205	0.14583	0.68963
0.14611	0.99515	0.14611	0.96248	0.14611	0.80579	0.14611	0.69413
0.14639	0.99478	0.14639	0.95806	0.14639	0.79096	0.14639	0.71091
0.14667	0.99666	0.14667	0.95272	0.14667	0.80061	0.14667	0.72391
0.14694	0.98778	0.14694	0.95611	0.14694	0.80544	0.14694	0.72486
0.14722	0.98697	0.14722	0.95654	0.14722	0.80585	0.14722	0.71932
0.1475	1.00046	0.1475	0.95418	0.1475	0.7977	0.1475	0.71552
0.14778	0.99693	0.14778	0.95629	0.14778	0.81882	0.14778	0.71696
0.14806	0.98952	0.14806	0.96302	0.14806	0.78902	0.14806	0.71222
0.14833	1.0005	0.14833	0.95651	0.14833	0.81071	0.14833	0.70158
0.14861	1.01328	0.14861	0.95461	0.14861	0.80733	0.14861	0.6948
0.14889	0.99747	0.14889	0.95421	0.14889	0.80293	0.14889	0.6982
0.14917	0.98443	0.14917	0.96027	0.14917	0.79588	0.14917	0.70775
0.14944	0.98916	0.14944	0.96695	0.14944	0.80217	0.14944	0.71117
0.14972	1.00109	0.14972	0.96323	0.14972	0.80207	0.14972	0.70426
0.15	1.00776	0.15	0.9551	0.15	0.80137	0.15	0.69497
0.15028	0.98943	0.15028	0.95515	0.15028	0.79042	0.15028	0.69272
0.15056	0.9992	0.15056	0.96912	0.15056	0.81538	0.15056	0.69849
0.15083	1.00642	0.15083	0.97078	0.15083	0.81585	0.15083	0.70423
0.15111	0.99757	0.15111	0.96456	0.15111	0.80692	0.15111	0.69829
0.15139	1.0067	0.15139	0.9628	0.15139	0.80648	0.15139	0.69233
0.15167	1.00221	0.15167	0.97272	0.15167	0.80057	0.15167	0.68749
0.15194	0.99154	0.15194	0.97369	0.15194	0.81181	0.15194	0.69108
0.15222	1.00524	0.15222	0.96655	0.15222	0.79817	0.15222	0.69396
0.1525	0.98771	0.1525	0.96716	0.1525	0.8057	0.1525	0.69475
0.15278	0.99686	0.15278	0.96593	0.15278	0.79309	0.15278	0.69536
0.15306	0.99528	0.15306	0.96343	0.15306	0.7967	0.15306	0.70263
0.15333	0.98787	0.15333	0.96333	0.15333	0.7866	0.15333	0.70568
0.15361	0.98115	0.15361	0.97302	0.15361	0.79743	0.15361	0.70844
0.15389	0.98859	0.15389	0.97524	0.15389	0.78866	0.15389	0.70263
0.15417	0.99693	0.15417	0.96459	0.15417	0.79503	0.15417	0.69923
0.15444	1.00275	0.15444	0.96034	0.15444	0.80027	0.15444	0.69977
0.15472	0.99196	0.15472	0.96145	0.15472	0.79296	0.15472	0.70556
0.155	1.00105	0.155	0.9725	0.155	0.80351	0.155	0.71177
0.15528	1.00116	0.15528	0.96944	0.15528	0.80126	0.15528	0.71656
0.15556	0.99537	0.15556	0.96557	0.15556	0.79642	0.15556	0.71511
0.15583	0.98398	0.15583	0.96797	0.15583	0.79481	0.15583	0.71492
0.15611	0.97983	0.15611	0.97898	0.15611	0.80279	0.15611	0.71202
0.15639	0.99708	0.15639	0.97772	0.15639	0.79734	0.15639	0.70708
0.15667	1.00944	0.15667	0.97331	0.15667	0.79569	0.15667	0.69921
0.15694	0.99081	0.15694	0.97214	0.15694	0.79148	0.15694	0.69293
0.15722	0.99807	0.15722	0.96561	0.15722	0.79176	0.15722	0.69155
0.1575	0.99179	0.1575	0.96592	0.1575	0.78711	0.1575	0.69458
0.15778	0.99712	0.15778	0.96642	0.15778	0.79488	0.15778	0.69295
0.15806	0.98427	0.15806	0.96721	0.15806	0.80269	0.15806	0.68763
0.15833	0.98936	0.15833	0.96887	0.15833	0.79775	0.15833	0.68087
0.15861	0.98922	0.15861	0.96967	0.15861	0.79999	0.15861	0.68206
0.15889	0.99757	0.15889	0.97555	0.15889	0.79584	0.15889	0.68519
0.15917	0.99686	0.15917	0.9756	0.15917	0.79574	0.15917	0.68322
0.15944	1.00154	0.15944	0.97197	0.15944	0.78497	0.15944	0.67735
0.15972	0.99214	0.15972	0.96342	0.15972	0.79027	0.15972	0.67576
0.16	0.997	0.16	0.9632	0.16	0.80438	0.16	0.68009
0.16028	1.00332	0.16028	0.95952	0.16028	0.80217	0.16028	0.68781
0.16056	0.9941	0.16056	0.9665	0.16056	0.79771	0.16056	0.68626
0.16083	0.99457	0.16083	0.96714	0.16083	0.79282	0.16083	0.67975
0.16111	0.99949	0.16111	0.9649	0.16111	0.78334	0.16111	0.67316
0.16139	0.99958	0.16139	0.96021	0.16139	0.8044	0.16139	0.66871
0.16167	0.99997	0.16167	0.96569	0.16167	0.78603	0.16167	0.66793
0.16194	0.99273	0.16194	0.96019	0.16194	0.80154	0.16194	0.66693
0.16222	1.00068	0.16222	0.95127	0.16222	0.79315	0.16222	0.6675
0.1625	0.99932	0.1625	0.95053	0.1625	0.79488	0.1625	0.67043
0.16278	0.99051	0.16278	0.9601	0.16278	0.79767	0.16278	0.67345
0.16306	0.98881	0.16306	0.96571	0.16306	0.80158	0.16306	0.67932
0.16333	1.00804	0.16333	0.96206	0.16333	0.79737	0.16333	0.68257
0.16361	0.99667	0.16361	0.9635	0.16361	0.80147	0.16361	0.68518
0.16389	0.98338	0.16389	0.96411	0.16389	0.79501	0.16389	0.6891
0.16417	0.99304	0.16417	0.9684	0.16417	0.80002	0.16417	0.68695
0.16444	0.98861	0.16444	0.96539	0.16444	0.79603	0.16444	0.68416
0.16472	0.99848	0.16472	0.96439	0.16472	0.79749	0.16472	0.68581
0.165	0.99618	0.165	0.95773	0.165	0.79558	0.165	0.69166
0.16528	0.99524	0.16528	0.96038	0.16528	0.7931	0.16528	0.70294
0.16556	0.99117	0.16556	0.95771	0.16556	0.79747	0.16556	0.70752
0.16583	1	0.16583	0.95655	0.16583	0.79815	0.16583	0.70757
0.16611	1.01398	0.16611	0.95693	0.16611	0.80235	0.16611	0.71328
0.16639	0.99743	0.16639	0.96582	0.16639	0.80906	0.16639	0.71998
0.16667	0.99591	0.16667	0.96526	0.16667	0.80278	0.16667	0.72257
0.16694	0.9899	0.16694	0.9652	0.16694	0.79726	0.16694	0.71873
0.16722	0.98752	0.16722	0.96338	0.16722	0.80215	0.16722	0.71586
0.1675	0.99035	0.1675	0.96536	0.1675	0.79523	0.1675	0.72095
0.16778	0.99106	0.16778	0.967	0.16778	0.80161	0.16778	0.72518
0.16806	1.00287	0.16806	0.972	0.16806	0.80034	0.16806	0.71925
0.16833	1.00661	0.16833	0.96946	0.16833	0.79011	0.16833	0.71034
0.16861	0.99771	0.16861	0.97225	0.16861	0.79917	0.16861	0.70621
0.16889	0.99422	0.16889	0.96824	0.16889	0.80497	0.16889	0.71416
0.16917	1.00994	0.16917	0.96773	0.16917	0.79562	0.16917	0.72053
0.16944	0.99119	0.16944	0.971	0.16944	0.78913	0.16944	0.71869
0.16972	0.99371	0.16972	0.97631	0.16972	0.80147	0.16972	0.71575
0.17	0.98724	0.17	0.97778	0.17	0.79257	0.17	0.71612
0.17028	0.98447	0.17028	0.98832	0.17028	0.80116	0.17028	0.71961
0.17056	1.00441	0.17056	0.98953	0.17056	0.78935	0.17056	0.72314
0.17083	0.99383	0.17083	0.98359	0.17083	0.7942	0.17083	0.7184
0.17111	0.99555	0.17111	0.98539	0.17111	0.77889	0.17111	0.71427
0.17139	0.9973	0.17139	0.98405	0.17139	0.79338	0.17139	0.71088
0.17167	0.99417	0.17167	0.97944	0.17167	0.7895	0.17167	0.70699
0.17194	0.98596	0.17194	0.98438	0.17194	0.79676	0.17194	0.70338
0.17222	0.98175	0.17222	0.98755	0.17222	0.788	0.17222	0.7013
0.1725	0.99305	0.1725	0.98191	0.1725	0.79486	0.1725	0.70149
0.17278	0.99947	0.17278	0.9805	0.17278	0.78796	0.17278	0.70638
0.17306	0.99623	0.17306	0.98383	0.17306	0.79644	0.17306	0.70967
0.17333	0.9878	0.17333	0.99145	0.17333	0.77795	0.17333	0.71277
0.17361	0.98392	0.17361	0.99459	0.17361	0.79103	0.17361	0.71238
0.17389	0.99593	0.17389	0.98942	0.17389	0.79023	0.17389	0.7105
0.17417	0.99071	0.17417	0.97755	0.17417	0.79043	0.17417	0.70632
0.17444	0.99197	0.17444	0.97952	0.17444	0.78821	0.17444	0.69976
0.17472	0.9984	0.17472	0.98166	0.17472	0.77782	0.17472	0.689
0.175	1.00241	0.175	0.98333	0.175	0.79453	0.175	0.67965
0.17528	0.99575	0.17528	0.9855	0.17528	0.78707	0.17528	0.6749
0.17556	0.99071	0.17556	0.99265	0.17556	0.79691	0.17556	0.67732
0.17583	1.0074	0.17583	0.98449	0.17583	0.78926	0.17583	0.68481
0.17611	0.99677	0.17611	0.97537	0.17611	0.78935	0.17611	0.68735
0.17639	0.99828	0.17639	0.98348	0.17639	0.78554	0.17639	0.68126
0.17667	1.00169	0.17667	0.99099	0.17667	0.80037	0.17667	0.6709
0.17694	1.00412	0.17694	0.99228	0.17694	0.78815	0.17694	0.65972
0.17722	1.00931	0.17722	0.98963	0.17722	0.78201	0.17722	0.65533
0.1775	1.0005	0.1775	0.99064	0.1775	0.78576	0.1775	0.66074
0.17778	0.99978	0.17778	0.9853	0.17778	0.77625	0.17778	0.66761
0.17806	1.00463	0.17806	0.98771	0.17806	0.78574	0.17806	0.66974
0.17833	0.99672	0.17833	0.98777	0.17833	0.77554	0.17833	0.66595
0.17861	0.99663	0.17861	0.98649	0.17861	0.7852	0.17861	0.66306
0.17889	0.99739	0.17889	0.98769	0.17889	0.79612	0.17889	0.6675
0.17917	0.99799	0.17917	0.99086	0.17917	0.79081	0.17917	0.67845
0.17944	0.99289	0.17944	0.98726	0.17944	0.76859	0.17944	0.68657
0.17972	0.98925	0.17972	0.98552	0.17972	0.78363	0.17972	0.68494
0.18	1.00302	0.18	0.98848	0.18	0.79309	0.18	0.68205
0.18028	1.00612	0.18028	0.98895	0.18028	0.78218	0.18028	0.68152
0.18056	0.99828	0.18056	0.98393	0.18056	0.77729	0.18056	0.68146
0.18083	1.00349	0.18083	0.98211	0.18083	0.7909	0.18083	0.68181
0.18111	0.99721	0.18111	0.99014	0.18111	0.77982	0.18111	0.67762
0.18139	0.99637	0.18139	0.995	0.18139	0.78106	0.18139	0.67428
0.18167	0.98766	0.18167	0.9893	0.18167	0.76579	0.18167	0.67993
0.18194	0.99217	0.18194	0.98128	0.18194	0.78844	0.18194	0.68607
0.18222	0.99415	0.18222	0.98465	0.18222	0.77771	0.18222	0.68766
0.1825	1.00608	0.1825	0.98753	0.1825	0.77942	0.1825	0.68991
0.18278	0.99377	0.18278	0.99294	0.18278	0.76637	0.18278	0.69021
0.18306	1.00026	0.18306	0.98786	0.18306	0.77181	0.18306	0.68988
0.18333	0.99693	0.18333	0.97837	0.18333	0.77137	0.18333	0.687
0.18361	0.99299	0.18361	0.97692	0.18361	0.76721	0.18361	0.67787
0.18389	1.00214	0.18389	0.97798	0.18389	0.76097	0.18389	0.6702
0.18417	0.99491	0.18417	0.97517	0.18417	0.76944	0.18417	0.67282
0.18444	0.99658	0.18444	0.97079	0.18444	0.78319	0.18444	0.67904
0.18472	0.99825	0.18472	0.97498	0.18472	0.78052	0.18472	0.68813
0.185	0.99551	0.185	0.97963	0.185	0.76455	0.185	0.69482
0.18528	0.98896	0.18528	0.98227	0.18528	0.7752	0.18528	0.69345
0.18556	0.99258	0.18556	0.98243	0.18556	0.78488	0.18556	0.68962
0.18583	0.98851	0.18583	0.9827	0.18583	0.76305	0.18583	0.68574
0.18611	1.00552	0.18611	0.98152	0.18611	0.77006	0.18611	0.68205
0.18639	1.00587	0.18639	0.97929	0.18639	0.78426	0.18639	0.67991
0.18667	0.99422	0.18667	0.98158	0.18667	0.7602	0.18667	0.67577
0.18694	0.99717	0.18694	0.97705	0.18694	0.77653	0.18694	0.66666
0.18722	0.99473	0.18722	0.9727	0.18722	0.77349	0.18722	0.65811
0.1875	1.00395	0.1875	0.97338	0.1875	0.76504	0.1875	0.65189
0.18778	1.00184	0.18778	0.98064	0.18778	0.7671	0.18778	0.65302
0.18806	0.99322	0.18806	0.98063	0.18806	0.77629	0.18806	0.65705
0.18833	1.01586	0.18833	0.98244	0.18833	0.76806	0.18833	0.65802
0.18861	0.98899	0.18861	0.97954	0.18861	0.76557	0.18861	0.65388
0.18889	0.99076	0.18889	0.97687	0.18889	0.77228	0.18889	0.65116
0.18917	0.99213	0.18917	0.97723	0.18917	0.76178	0.18917	0.65363
0.18944	0.99065	0.18944	0.97568	0.18944	0.76482	0.18944	0.66261
0.18972	0.98429	0.18972	0.97054	0.18972	0.76055	0.18972	0.67249
0.19	0.99565	0.19	0.97675	0.19	0.76754	0.19	0.67953
0.19028	0.99249	0.19028	0.98211	0.19028	0.77016	0.19028	0.67836
0.19056	0.98325	0.19056	0.97747	0.19056	0.76713	0.19056	0.6719
0.19083	0.99884	0.19083	0.97264	0.19083	0.75578	0.19083	0.66191
0.19111	1.00459	0.19111	0.97485	0.19111	0.76338	0.19111	0.6565
0.19139	0.98728	0.19139	0.97423	0.19139	0.77054	0.19139	0.65929
0.19167	0.98973	0.19167	0.97665	0.19167	0.76671	0.19167	0.66722
0.19194	1.00289	0.19194	0.97259	0.19194	0.77601	0.19194	0.67498
0.19222	0.99714	0.19222	0.97031	0.19222	0.76161	0.19222	0.67836
0.1925	0.99092	0.1925	0.97025	0.1925	0.77251	0.1925	0.67338
0.19278	0.99906	0.19278	0.97928	0.19278	0.76488	0.19278	0.67115
0.19306	0.99395	0.19306	0.98518	0.19306	0.76619	0.19306	0.67371
0.19333	0.98661	0.19333	0.97639	0.19333	0.76092	0.19333	0.68224
0.19361	0.98401	0.19361	0.97144	0.19361	0.76064	0.19361	0.68746
0.19389	0.99659	0.19389	0.97784	0.19389	0.7716	0.19389	0.68312
0.19417	0.99974	0.19417	0.97789	0.19417	0.76302	0.19417	0.67077
0.19444	0.99452	0.19444	0.96707	0.19444	0.76865	0.19444	0.66385
0.19472	0.99223	0.19472	0.96887	0.19472	0.7568	0.19472	0.66089
0.195	0.99505	0.195	0.97551	0.195	0.7655	0.195	0.66013
0.19528	0.99254	0.19528	0.97443	0.19528	0.75873	0.19528	0.66127
0.19556	0.98703	0.19556	0.97115	0.19556	0.7768	0.19556	0.66281
0.19583	0.99924	0.19583	0.97699	0.19583	0.76213	0.19583	0.66464
0.19611	0.99152	0.19611	0.98208	0.19611	0.75885	0.19611	0.66911
0.19639	0.9854	0.19639	0.97779	0.19639	0.76636	0.19639	0.66558
0.19667	0.99126	0.19667	0.97623	0.19667	0.75298	0.19667	0.66461
0.19694	0.98243	0.19694	0.97588	0.19694	0.75631	0.19694	0.66643
0.19722	0.99514	0.19722	0.97681	0.19722	0.7714	0.19722	0.66627
0.1975	0.99211	0.1975	0.97866	0.1975	0.76573	0.1975	0.66937
0.19778	0.98364	0.19778	0.97638	0.19778	0.75382	0.19778	0.67093
0.19806	0.99379	0.19806	0.97116	0.19806	0.76457	0.19806	0.67332
0.19833	0.98977	0.19833	0.97151	0.19833	0.77319	0.19833	0.67767
0.19861	0.99916	0.19861	0.9768	0.19861	0.77311	0.19861	0.67563
0.19889	0.99579	0.19889	0.98428	0.19889	0.76532	0.19889	0.66929
0.19917	0.99415	0.19917	0.98528	0.19917	0.77355	0.19917	0.66036
0.19944	1.00489	0.19944	0.97927	0.19944	0.78023	0.19944	0.65394
0.19972	0.99551	0.19972	0.97008	0.19972	0.78047	0.19972	0.65647
0.2	0.9951	0.2	0.96761	0.2	0.75621	0.2	0.66367
0.20028	0.99722	0.20028	0.97163	0.20028	0.77702	0.20028	0.67318
0.20056	0.99473	0.20056	0.98157	0.20056	0.76592	0.20056	0.67281
0.20083	1.00817	0.20083	0.97994	0.20083	0.76804	0.20083	0.66437
0.20111	0.99511	0.20111	0.97565	0.20111	0.77631	0.20111	0.65459
0.20139	0.99884	0.20139	0.96695	0.20139	0.77197	0.20139	0.65024
0.20167	0.98739	0.20167	0.96648	0.20167	0.76065	0.20167	0.65605
0.20194	0.99012	0.20194	0.9702	0.20194	0.77034	0.20194	0.66265
0.20222	0.9842	0.20222	0.97173	0.20222	0.77499	0.20222	0.66537
0.2025	0.99078	0.2025	0.97554	0.2025	0.77346	0.2025	0.67081
0.20278	0.99159	0.20278	0.97916	0.20278	0.76251	0.20278	0.67539
0.20306	1.01357	0.20306	0.97031	0.20306	0.76705	0.20306	0.67828
0.20333	0.99056	0.20333	0.96471	0.20333	0.76471	0.20333	0.67468
0.20361	0.99379	0.20361	0.97089	0.20361	0.7636	0.20361	0.66542
0.20389	0.99404	0.20389	0.97632	0.20389	0.77379	0.20389	0.66147
0.20417	0.9933	0.20417	0.97497	0.20417	0.76925	0.20417	0.66001
0.20444	1.0013	0.20444	0.97313	0.20444	0.77009	0.20444	0.6532
0.20472	0.99646	0.20472	0.97219	0.20472	0.76223	0.20472	0.64569
0.205	0.98995	0.205	0.97089	0.205	0.76927	0.205	0.6365
0.20528	0.99087	0.20528	0.97281	0.20528	0.76501	0.20528	0.63024
0.20556	0.99244	0.20556	0.96975	0.20556	0.76761	0.20556	0.629
0.20583	0.99462	0.20583	0.96817	0.20583	0.75976	0.20583	0.62989
0.20611	1.003	0.20611	0.96673	0.20611	0.75987	0.20611	0.63718
0.20639	0.98928	0.20639	0.96886	0.20639	0.75639	0.20639	0.64798
0.20667	0.9952	0.20667	0.96831	0.20667	0.76542	0.20667	0.64688
0.20694	0.9908	0.20694	0.96789	0.20694	0.75303	0.20694	0.63976
0.20722	0.98847	0.20722	0.96641	0.20722	0.7694	0.20722	0.63774
0.2075	0.99241	0.2075	0.97341	0.2075	0.76136	0.2075	0.64161
0.20778	0.99389	0.20778	0.97953	0.20778	0.75803	0.20778	0.65067
0.20806	0.99467	0.20806	0.97389	0.20806	0.75297	0.20806	0.65399
0.20833	1.00024	0.20833	0.97406	0.20833	0.7592	0.20833	0.64825
0.20861	1.00229	0.20861	0.97808	0.20861	0.76184	0.20861	0.64218
0.20889	0.9984	0.20889	0.97686	0.20889	0.76479	0.20889	0.6397
0.20917	0.99272	0.20917	0.97794	0.20917	0.75107	0.20917	0.63515
0.20944	0.99015	0.20944	0.97935	0.20944	0.75044	0.20944	0.63754
0.20972	1.00854	0.20972	0.97461	0.20972	0.76098	0.20972	0.64147
0.21	0.99267	0.21	0.96866	0.21	0.7694	0.21	0.64163
0.21028	0.99263	0.21028	0.96951	0.21028	0.7575	0.21028	0.63548
0.21056	0.9862	0.21056	0.96909	0.21056	0.75629	0.21056	0.63114
0.21083	0.99548	0.21083	0.97273	0.21083	0.75253	0.21083	0.63369
0.21111	0.99631	0.21111	0.97097	0.21111	0.75746	0.21111	0.64661
0.21139	0.99191	0.21139	0.97409	0.21139	0.76129	0.21139	0.6542
0.21167	0.99022	0.21167	0.97359	0.21167	0.76245	0.21167	0.64772
0.21194	1.00495	0.21194	0.9752	0.21194	0.76831	0.21194	0.6357
0.21222	0.99518	0.21222	0.97303	0.21222	0.76236	0.21222	0.63259
0.2125	0.99295	0.2125	0.97429	0.2125	0.77846	0.2125	0.63701
0.21278	0.99289	0.21278	0.97687	0.21278	0.75782	0.21278	0.64246
0.21306	0.99255	0.21306	0.97779	0.21306	0.75797	0.21306	0.64085
0.21333	0.98382	0.21333	0.97242	0.21333	0.76729	0.21333	0.63198
0.21361	0.99667	0.21361	0.9668	0.21361	0.76091	0.21361	0.62602
0.21389	0.99341	0.21389	0.96368	0.21389	0.7819	0.21389	0.62762
0.21417	1.00879	0.21417	0.96152	0.21417	0.77043	0.21417	0.63632
0.21444	0.99043	0.21444	0.96778	0.21444	0.77342	0.21444	0.64653
0.21472	1.00031	0.21472	0.97339	0.21472	0.77395	0.21472	0.65292
0.215	1.00135	0.215	0.97093	0.215	0.77462	0.215	0.64816
0.21528	0.99116	0.21528	0.97122	0.21528	0.77471	0.21528	0.63382
0.21556	0.98832	0.21556	0.97091	0.21556	0.7714	0.21556	0.62056
0.21583	0.99848	0.21583	0.96811	0.21583	0.77191	0.21583	0.61851
0.21611	0.99505	0.21611	0.97006	0.21611	0.77186	0.21611	0.63023
0.21639	1.00374	0.21639	0.97544	0.21639	0.77181	0.21639	0.64785
0.21667	0.99573	0.21667	0.97038	0.21667	0.77202	0.21667	0.65421
0.21694	0.99529	0.21694	0.96375	0.21694	0.77192	0.21694	0.64986
0.21722	0.98864	0.21722	0.97014	0.21722	0.78529	0.21722	0.64432
0.2175	0.9933	0.2175	0.96589	0.2175	0.76235	0.2175	0.64011
0.21778	1.00742	0.21778	0.96382	0.21778	0.77568	0.21778	0.63388
0.21806	0.99725	0.21806	0.96329	0.21806	0.76223	0.21806	0.62622
0.21833	0.99619	0.21833	0.97007	0.21833	0.7853	0.21833	0.61846
0.21861	0.99924	0.21861	0.96114	0.21861	0.7654	0.21861	0.62007
0.21889	0.99062	0.21889	0.96086	0.21889	0.77191	0.21889	0.62577
0.21917	0.99909	0.21917	0.9631	0.21917	0.76903	0.21917	0.62419
0.21944	0.99053	0.21944	0.96486	0.21944	0.76717	0.21944	0.61666
0.21972	0.99929	0.21972	0.96462	0.21972	0.76727	0.21972	0.61475
0.22	0.99259	0.22	0.96068	0.22	0.77607	0.22	0.61907
0.22028	1.00533	0.22028	0.95299	0.22028	0.77159	0.22028	0.63426
0.22056	1.0021	0.22056	0.95331	0.22056	0.75746	0.22056	0.64887
0.22083	0.99824	0.22083	0.95976	0.22083	0.76926	0.22083	0.65463
0.22111	0.99586	0.22111	0.9634	0.22111	0.76208	0.22111	0.6547
0.22139	1.00197	0.22139	0.96278	0.22139	0.75715	0.22139	0.6497
0.22167	0.99991	0.22167	0.96689	0.22167	0.7699	0.22167	0.64021
0.22194	0.99835	0.22194	0.96655	0.22194	0.76378	0.22194	0.63157
0.22222	1.00697	0.22222	0.96564	0.22222	0.76744	0.22222	0.62351
0.2225	0.99577	0.2225	0.96328	0.2225	0.76495	0.2225	0.62099
0.22278	0.99826	0.22278	0.96067	0.22278	0.77834	0.22278	0.62703
0.22306	1.014	0.22306	0.95785	0.22306	0.76691	0.22306	0.63302
0.22333	1.0035	0.22333	0.95716	0.22333	0.78244	0.22333	0.63264
0.22361	0.99134	0.22361	0.96289	0.22361	0.77484	0.22361	0.62606
0.22389	0.99999	0.22389	0.96508	0.22389	0.77041	0.22389	0.62303
0.22417	0.99678	0.22417	0.96191	0.22417	0.76945	0.22417	0.62858
0.22444	1.00302	0.22444	0.9637	0.22444	0.76584	0.22444	0.63727
0.22472	0.99574	0.22472	0.95805	0.22472	0.76872	0.22472	0.64198
0.225	1.00042	0.225	0.95619	0.225	0.76275	0.225	0.6418
0.22528	0.99622	0.22528	0.96133	0.22528	0.77053	0.22528	0.64143
0.22556	1.00253	0.22556	0.96805	0.22556	0.76414	0.22556	0.64445
0.22583	0.99034	0.22583	0.95995	0.22583	0.76548	0.22583	0.64535
0.22611	0.99698	0.22611	0.95857	0.22611	0.76363	0.22611	0.64
0.22639	0.99622	0.22639	0.96003	0.22639	0.77117	0.22639	0.63408
0.22667	0.98299	0.22667	0.95218	0.22667	0.76263	0.22667	0.63493
0.22694	0.99461	0.22694	0.94829	0.22694	0.76659	0.22694	0.63847
0.22722	0.99076	0.22722	0.94977	0.22722	0.76457	0.22722	0.63998
0.2275	0.9957	0.2275	0.95899	0.2275	0.75309	0.2275	0.63561
0.22778	0.99074	0.22778	0.95202	0.22778	0.75454	0.22778	0.62921
0.22806	0.99678	0.22806	0.95338	0.22806	0.76177	0.22806	0.63199
0.22833	0.99654	0.22833	0.95229	0.22833	0.76536	0.22833	0.6384
0.22861	0.99209	0.22861	0.95412	0.22861	0.76058	0.22861	0.63819
0.22889	0.99159	0.22889	0.94536	0.22889	0.75851	0.22889	0.63777
0.22917	0.99247	0.22917	0.94474	0.22917	0.74505	0.22917	0.63695
0.22944	0.99407	0.22944	0.94574	0.22944	0.75671	0.22944	0.63652
0.22972	0.99372	0.22972	0.95541	0.22972	0.76871	0.22972	0.63493
0.23	0.99904	0.23	0.9552	0.23	0.75761	0.23	0.62562
0.23028	0.99649	0.23028	0.94543	0.23028	0.74786	0.23028	0.62116
0.23056	1.00264	0.23056	0.94017	0.23056	0.74177	0.23056	0.62781
0.23083	0.99776	0.23083	0.9344	0.23083	0.75269	0.23083	0.63664
0.23111	1.00527	0.23111	0.93473	0.23111	0.76812	0.23111	0.64097
0.23139	0.99195	0.23139	0.93577	0.23139	0.75233	0.23139	0.63674
0.23167	0.99507	0.23167	0.93787	0.23167	0.74224	0.23167	0.62485
0.23194	0.99869	0.23194	0.934	0.23194	0.75755	0.23194	0.61376
0.23222	0.99402	0.23222	0.93702	0.23222	0.75307	0.23222	0.60467
0.2325	1.00593	0.2325	0.93506	0.2325	0.73894	0.2325	0.59065
0.23278	0.99744	0.23278	0.93385	0.23278	0.76186	0.23278	0.59109
0.23306	0.98997	0.23306	0.93459	0.23306	0.75353	0.23306	0.59466
0.23333	1.00678	0.23333	0.93027	0.23333	0.75076	0.23333	0.59517
0.23361	0.99844	0.23361	0.92909	0.23361	0.75342	0.23361	0.5945
0.23389	0.99964	0.23389	0.92778	0.23389	0.741	0.23389	0.59578
0.23417	0.9926	0.23417	0.93381	0.23417	0.74325	0.23417	0.59927
0.23444	0.98968	0.23444	0.93628	0.23444	0.7472	0.23444	0.61147
0.23472	0.9931	0.23472	0.9317	0.23472	0.74291	0.23472	0.6121
0.235	0.99527	0.235	0.92372	0.235	0.75031	0.235	0.6129
0.23528	0.99969	0.23528	0.92338	0.23528	0.75968	0.23528	0.61451
0.23556	0.99707	0.23556	0.93279	0.23556	0.75149	0.23556	0.61224
0.23583	1.00282	0.23583	0.93067	0.23583	0.75718	0.23583	0.60192
0.23611	0.99368	0.23611	0.92383	0.23611	0.74563	0.23611	0.5927
0.23639	0.98882	0.23639	0.92243	0.23639	0.74119	0.23639	0.59178
0.23667	0.98935	0.23667	0.93155	0.23667	0.75128	0.23667	0.60078
0.23694	1.00627	0.23694	0.93394	0.23694	0.7419	0.23694	0.6103
0.23722	1.00196	0.23722	0.92993	0.23722	0.75837	0.23722	0.61606
0.2375	1.00495	0.2375	0.93287	0.2375	0.74435	0.2375	0.62054
0.23778	1.00643	0.23778	0.93227	0.23778	0.75692	0.23778	0.62661
0.23806	0.99484	0.23806	0.92319	0.23806	0.75306	0.23806	0.62983
0.23833	1.00094	0.23833	0.925	0.23833	0.75833	0.23833	0.62541
0.23861	1.00858	0.23861	0.93502	0.23861	0.74831	0.23861	0.61814
0.23889	0.9882	0.23889	0.93671	0.23889	0.75149	0.23889	0.61441
0.23917	1.00516	0.23917	0.93055	0.23917	0.7485	0.23917	0.61654
0.23944	0.99821	0.23944	0.93613	0.23944	0.75171	0.23944	0.62096
0.23972	0.99296	0.23972	0.94144	0.23972	0.74496	0.23972	0.62653
0.24	0.98834	0.24	0.93622	0.24	0.75842	0.24	0.63151
0.24028	0.99689	0.24028	0.93674	0.24028	0.75989	0.24028	0.63583
0.24056	1.00409	0.24056	0.93308	0.24056	0.75161	0.24056	0.63293
0.24083	0.99002	0.24083	0.93606	0.24083	0.74301	0.24083	0.6291
0.24111	0.9931	0.24111	0.9351	0.24111	0.7522	0.24111	0.62694
0.24139	0.98946	0.24139	0.93689	0.24139	0.74832	0.24139	0.63055
0.24167	0.99575	0.24167	0.93446	0.24167	0.74578	0.24167	0.63227
0.24194	0.98496	0.24194	0.93928	0.24194	0.74414	0.24194	0.63221
0.24222	0.98865	0.24222	0.93597	0.24222	0.74382	0.24222	0.62764
0.2425	0.99265	0.2425	0.92951	0.2425	0.75142	0.2425	0.62399
0.24278	0.99861	0.24278	0.93348	0.24278	0.74705	0.24278	0.61757
0.24306	1.00251	0.24306	0.93619	0.24306	0.74294	0.24306	0.61098
0.24333	1.0009	0.24333	0.93477	0.24333	0.73808	0.24333	0.60562
0.24361	1.01171	0.24361	0.93451	0.24361	0.74424	0.24361	0.61007
0.24389	0.9997	0.24389	0.93399	0.24389	0.73908	0.24389	0.61568
0.24417	0.99774	0.24417	0.93643	0.24417	0.74626	0.24417	0.61909
0.24444	0.98925	0.24444	0.93873	0.24444	0.74594	0.24444	0.61587
0.24472	0.99696	0.24472	0.93419	0.24472	0.74546	0.24472	0.61218
0.245	0.99645	0.245	0.93492	0.245	0.75344	0.245	0.61471
0.24528	1.00059	0.24528	0.93656	0.24528	0.74139	0.24528	0.62701
0.24556	1.00176	0.24556	0.93372	0.24556	0.74136	0.24556	0.63668
0.24583	0.98696	0.24583	0.92794	0.24583	0.74496	0.24583	0.6372
0.24611	0.99861	0.24611	0.92777	0.24611	0.74777	0.24611	0.62509
0.24639	1.00256	0.24639	0.92219	0.24639	0.75937	0.24639	0.60873
0.24667	1.00544	0.24667	0.9221	0.24667	0.75321	0.24667	0.60067
0.24694	0.99572	0.24694	0.93023	0.24694	0.74514	0.24694	0.6074
0.24722	1.00265	0.24722	0.9328	0.24722	0.74428	0.24722	0.62054
0.2475	0.9943	0.2475	0.92763	0.2475	0.74493	0.2475	0.62978
0.24778	0.99269	0.24778	0.92686	0.24778	0.7377	0.24778	0.6271
0.24806	0.99088	0.24806	0.92957	0.24806	0.74856	0.24806	0.6138
0.24833	0.99573	0.24833	0.93097	0.24833	0.73948	0.24833	0.60287
0.24861	0.99911	0.24861	0.9328	0.24861	0.73541	0.24861	0.60263
0.24889	1.00206	0.24889	0.92999	0.24889	0.73577	0.24889	0.60858
0.24917	0.99174	0.24917	0.92544	0.24917	0.73973	0.24917	0.6107
0.24944	1.00059	0.24944	0.91951	0.24944	0.7446	0.24944	0.60918
0.24972	1.00347	0.24972	0.92022	0.24972	0.74737	0.24972	0.60867
0.25	0.99303	0.25	0.92231	0.25	0.73503	0.25	0.61196
0.25028	0.99595	0.25028	0.92209	0.25028	0.73429	0.25028	0.61523
0.25056	0.99676	0.25056	0.91418	0.25056	0.75507	0.25056	0.61397
0.25083	0.99729	0.25083	0.92488	0.25083	0.74748	0.25083	0.61091
0.25111	1.01047	0.25111	0.92751	0.25111	0.73791	0.25111	0.61206
0.25139	0.99608	0.25139	0.92244	0.25139	0.74039	0.25139	0.60855
0.25167	0.99611	0.25167	0.91888	0.25167	0.74231	0.25167	0.60192
0.25194	0.98841	0.25194	0.92472	0.25194	0.75766	0.25194	0.60148
0.25222	0.99363	0.25222	0.92533	0.25222	0.74989	0.25222	0.608
0.2525	0.9854	0.2525	0.92149	0.2525	0.74709	0.2525	0.61859
0.25278	0.99609	0.25278	0.91852	0.25278	0.73054	0.25278	0.62461
0.25306	1.00044	0.25306	0.92016	0.25306	0.73504	0.25306	0.61967
0.25333	0.97967	0.25333	0.92377	0.25333	0.7459	0.25333	0.61475
0.25361	0.99731	0.25361	0.9266	0.25361	0.75179	0.25361	0.61292
0.25389	1.00243	0.25389	0.92395	0.25389	0.74155	0.25389	0.6102
0.25417	0.99901	0.25417	0.92283	0.25417	0.74107	0.25417	0.60605
0.25444	0.99339	0.25444	0.92663	0.25444	0.75169	0.25444	0.59451
0.25472	0.99655	0.25472	0.9338	0.25472	0.74898	0.25472	0.58537
0.255	0.99386	0.255	0.92966	0.255	0.74043	0.255	0.58852
0.25528	0.99819	0.25528	0.92323	0.25528	0.73213	0.25528	0.59967
0.25556	1.00502	0.25556	0.92171	0.25556	0.74275	0.25556	0.6108
0.25583	0.993	0.25583	0.91923	0.25583	0.73927	0.25583	0.61478
0.25611	0.99848	0.25611	0.91768	0.25611	0.73926	0.25611	0.61014
0.25639	0.99905	0.25639	0.91969	0.25639	0.74128	0.25639	0.60725
0.25667	0.9917	0.25667	0.92405	0.25667	0.73074	0.25667	0.60305
0.25694	0.97919	0.25694	0.92475	0.25694	0.74884	0.25694	0.60313
0.25722	0.99145	0.25722	0.92516	0.25722	0.7349	0.25722	0.60595
0.2575	0.98791	0.2575	0.9292	0.2575	0.72717	0.2575	0.60981
0.25778	0.97812	0.25778	0.93124	0.25778	0.74961	0.25778	0.61185
0.25806	0.99543	0.25806	0.92785	0.25806	0.73168	0.25806	0.6052
0.25833	0.99352	0.25833	0.92284	0.25833	0.73714	0.25833	0.59241
0.25861	1.00247	0.25861	0.9247	0.25861	0.73284	0.25861	0.58699
0.25889	0.9941	0.25889	0.92819	0.25889	0.72433	0.25889	0.58901
0.25917	0.98405	0.25917	0.92723	0.25917	0.72894	0.25917	0.60156
0.25944	0.9969	0.25944	0.92779	0.25944	0.73278	0.25944	0.61069
0.25972	1.00054	0.25972	0.93008	0.25972	0.74015	0.25972	0.60425
0.26	0.9997	0.26	0.92899	0.26	0.74015	0.26	0.59245
0.26028	0.99145	0.26028	0.92745	0.26028	0.73318	0.26028	0.59096
0.26056	1.00196	0.26056	0.92351	0.26056	0.73662	0.26056	0.59898
0.26083	0.99748	0.26083	0.92161	0.26083	0.73285	0.26083	0.61226
0.26111	0.99142	0.26111	0.92618	0.26111	0.74274	0.26111	0.61636
0.26139	1.00385	0.26139	0.92511	0.26139	0.72994	0.26139	0.60784
0.26167	0.99281	0.26167	0.92057	0.26167	0.72742	0.26167	0.59832
0.26194	0.99893	0.26194	0.92042	0.26194	0.73669	0.26194	0.58904
0.26222	0.99771	0.26222	0.92616	0.26222	0.72571	0.26222	0.5761
0.2625	0.99695	0.2625	0.92894	0.2625	0.73792	0.2625	0.57011
0.26278	1.00082	0.26278	0.9267	0.26278	0.74237	0.26278	0.57275
0.26306	0.99407	0.26306	0.92051	0.26306	0.73386	0.26306	0.58011
0.26333	1.00202	0.26333	0.92117	0.26333	0.74819	0.26333	0.58858
0.26361	1.0084	0.26361	0.91944	0.26361	0.7478	0.26361	0.58966
0.26389	0.99797	0.26389	0.91504	0.26389	0.74152	0.26389	0.58853
0.26417	0.99716	0.26417	0.91649	0.26417	0.73695	0.26417	0.5998
0.26444	0.99438	0.26444	0.91872	0.26444	0.73527	0.26444	0.61461
0.26472	0.99686	0.26472	0.91517	0.26472	0.75061	0.26472	0.6238
0.265	1.00037	0.265	0.91753	0.265	0.74086	0.265	0.62104
0.26528	1.00062	0.26528	0.91906	0.26528	0.73129	0.26528	0.60412
0.26556	0.9951	0.26556	0.92107	0.26556	0.72967	0.26556	0.58839
0.26583	0.99578	0.26583	0.92937	0.26583	0.72537	0.26583	0.58716
0.26611	0.99786	0.26611	0.92499	0.26611	0.74894	0.26611	0.59306
0.26639	0.99539	0.26639	0.9194	0.26639	0.73517	0.26639	0.60365
0.26667	0.99184	0.26667	0.92219	0.26667	0.73448	0.26667	0.60581
0.26694	0.99566	0.26694	0.92601	0.26694	0.73858	0.26694	0.6017
0.26722	0.99988	0.26722	0.91733	0.26722	0.72293	0.26722	0.60351
0.2675	1.00098	0.2675	0.91175	0.2675	0.73592	0.2675	0.61326
0.26778	0.99218	0.26778	0.91566	0.26778	0.73679	0.26778	0.62196
0.26806	0.98889	0.26806	0.9232	0.26806	0.72756	0.26806	0.6202
0.26833	0.99066	0.26833	0.92672	0.26833	0.7496	0.26833	0.6053
0.26861	1.00197	0.26861	0.92743	0.26861	0.73726	0.26861	0.59437
0.26889	1.00015	0.26889	0.92136	0.26889	0.73986	0.26889	0.60078
0.26917	0.9934	0.26917	0.91875	0.26917	0.74524	0.26917	0.61727
0.26944	0.9844	0.26944	0.91744	0.26944	0.73643	0.26944	0.6229
0.26972	0.99677	0.26972	0.92872	0.26972	0.73509	0.26972	0.61186
0.27	0.99417	0.27	0.92729	0.27	0.74205	0.27	0.59557
0.27028	1.0021	0.27028	0.92024	0.27028	0.735	0.27028	0.58956
0.27056	0.99354	0.27056	0.91554	0.27056	0.732	0.27056	0.59682
0.27083	0.9997	0.27083	0.91914	0.27083	0.73686	0.27083	0.60521
0.27111	1.0043	0.27111	0.92436	0.27111	0.73989	0.27111	0.6056
0.27139	0.99578	0.27139	0.92494	0.27139	0.73947	0.27139	0.60509
0.27167	0.98995	0.27167	0.92997	0.27167	0.73619	0.27167	0.60724
0.27194	0.99407	0.27194	0.93083	0.27194	0.72537	0.27194	0.61215
0.27222	1.00091	0.27222	0.94368	0.27222	0.74029	0.27222	0.61874
0.2725	0.99757	0.2725	0.94591	0.2725	0.73641	0.2725	0.61979
0.27278	0.99402	0.27278	0.94282	0.27278	0.74883	0.27278	0.61643
0.27306	0.99786	0.27306	0.93555	0.27306	0.73717	0.27306	0.6142
0.27333	0.99332	0.27333	0.94345	0.27333	0.73153	0.27333	0.61068
0.27361	1.0005	0.27361	0.94892	0.27361	0.72854	0.27361	0.61055
0.27389	0.98608	0.27389	0.94366	0.27389	0.74138	0.27389	0.61645
0.27417	0.99397	0.27417	0.93717	0.27417	0.73036	0.27417	0.62413
0.27444	0.99492	0.27444	0.94857	0.27444	0.7328	0.27444	0.62993
0.27472	1.00944	0.27472	0.94868	0.27472	0.74379	0.27472	0.6247
0.275	0.99204	0.275	0.94349	0.275	0.73765	0.275	0.61128
0.27528	1.00706	0.27528	0.94069	0.27528	0.73723	0.27528	0.60276
0.27556	1.00275	0.27556	0.94505	0.27556	0.73466	0.27556	0.60177
0.27583	1.0013	0.27583	0.9495	0.27583	0.74831	0.27583	0.60307
0.27611	1.00268	0.27611	0.95487	0.27611	0.72858	0.27611	0.60028
0.27639	0.99911	0.27639	0.94974	0.27639	0.74069	0.27639	0.59632
0.27667	1.00405	0.27667	0.95004	0.27667	0.74169	0.27667	0.60189
0.27694	1.00808	0.27694	0.95469	0.27694	0.74749	0.27694	0.61668
0.27722	0.99783	0.27722	0.95315	0.27722	0.73745	0.27722	0.62959
0.2775	0.99807	0.2775	0.94859	0.2775	0.73771	0.2775	0.63209
0.27778	1.00363	0.27778	0.94893	0.27778	0.73684	0.27778	0.62514
0.27806	0.99476	0.27806	0.94593	0.27806	0.73048	0.27806	0.61224
0.27833	1.00534	0.27833	0.94693	0.27833	0.74135	0.27833	0.60422
0.27861	1.00228	0.27861	0.94774	0.27861	0.73551	0.27861	0.60196
0.27889	1.00055	0.27889	0.94343	0.27889	0.73297	0.27889	0.60235
0.27917	1.00589	0.27917	0.93988	0.27917	0.72945	0.27917	0.60467
0.27944	0.99487	0.27944	0.94445	0.27944	0.74033	0.27944	0.61103
0.27972	0.99498	0.27972	0.94842	0.27972	0.73723	0.27972	0.61752
0.28	0.99458	0.28	0.94783	0.28	0.74999	0.28	0.62145
0.28028	0.9952	0.28028	0.94258	0.28028	0.73928	0.28028	0.61291
0.28056	1.00953	0.28056	0.9407	0.28056	0.73666	0.28056	0.5988
0.28083	1.00432	0.28083	0.94195	0.28083	0.72899	0.28083	0.59413
0.28111	0.99689	0.28111	0.93908	0.28111	0.73499	0.28111	0.60008
0.28139	1.00836	0.28139	0.93496	0.28139	0.7317	0.28139	0.60808
0.28167	0.99837	0.28167	0.93822	0.28167	0.74563	0.28167	0.61633
0.28194	1.00078	0.28194	0.94229	0.28194	0.73844	0.28194	0.6225
0.28222	1.00709	0.28222	0.93925	0.28222	0.73465	0.28222	0.62906
0.2825	0.99999	0.2825	0.94114	0.2825	0.73311	0.2825	0.62992
0.28278	0.99533	0.28278	0.94784	0.28278	0.73662	0.28278	0.6203
0.28306	1.00359	0.28306	0.94891	0.28306	0.72585	0.28306	0.6095
0.28333	0.99537	0.28333	0.9402	0.28333	0.73685	0.28333	0.60496
0.28361	1.0006	0.28361	0.93217	0.28361	0.73836	0.28361	0.60435
0.28389	0.99641	0.28389	0.93092	0.28389	0.72698	0.28389	0.60731
0.28417	1.00045	0.28417	0.92947	0.28417	0.73157	0.28417	0.61071
0.28444	0.9987	0.28444	0.93061	0.28444	0.733	0.28444	0.61296
0.28472	1.00205	0.28472	0.93532	0.28472	0.74175	0.28472	0.61099
0.285	1.01508	0.285	0.93505	0.285	0.73136	0.285	0.60588
0.28528	0.99318	0.28528	0.93008	0.28528	0.73847	0.28528	0.60289
0.28556	1.00606	0.28556	0.93152	0.28556	0.73629	0.28556	0.60427
0.28583	1.00234	0.28583	0.93625	0.28583	0.73952	0.28583	0.60764
0.28611	0.99888	0.28611	0.9356	0.28611	0.7407	0.28611	0.60828
0.28639	0.98756	0.28639	0.93032	0.28639	0.74425	0.28639	0.60724
0.28667	0.99566	0.28667	0.92245	0.28667	0.73644	0.28667	0.60674
0.28694	1.00252	0.28694	0.92416	0.28694	0.73849	0.28694	0.60774
0.28722	1.01304	0.28722	0.92913	0.28722	0.73623	0.28722	0.60788
0.2875	1.0102	0.2875	0.92607	0.2875	0.72906	0.2875	0.61016
0.28778	1.001	0.28778	0.92735	0.28778	0.73184	0.28778	0.6082
0.28806	1.00437	0.28806	0.93535	0.28806	0.73335	0.28806	0.6025
0.28833	1.00095	0.28833	0.93326	0.28833	0.74037	0.28833	0.59847
0.28861	0.99761	0.28861	0.92537	0.28861	0.73938	0.28861	0.59985
0.28889	0.99817	0.28889	0.9232	0.28889	0.73894	0.28889	0.5998
0.28917	1.00116	0.28917	0.92435	0.28917	0.74623	0.28917	0.60039
0.28944	1.00203	0.28944	0.92868	0.28944	0.7369	0.28944	0.6022
0.28972	1.00015	0.28972	0.93528	0.28972	0.73043	0.28972	0.61046
0.29	0.99406	0.29	0.93488	0.29	0.73671	0.29	0.61885
0.29028	1.00158	0.29028	0.92843	0.29028	0.73728	0.29028	0.62008
0.29056	0.99754	0.29056	0.93275	0.29056	0.73193	0.29056	0.6138
0.29083	1.00396	0.29083	0.93418	0.29083	0.73891	0.29083	0.61115
0.29111	0.99599	0.29111	0.9288	0.29111	0.73743	0.29111	0.6135
0.29139	0.99408	0.29139	0.922	0.29139	0.73854	0.29139	0.6142
0.29167	1.00835	0.29167	0.92727	0.29167	0.73319	0.29167	0.61099
0.29194	0.99419	0.29194	0.92501	0.29194	0.74122	0.29194	0.6038
0.29222	0.99857	0.29222	0.92616	0.29222	0.73653	0.29222	0.59177
0.2925	1.00479	0.2925	0.92593	0.2925	0.72505	0.2925	0.58452
0.29278	1.00129	0.29278	0.92869	0.29278	0.74523	0.29278	0.58826
0.29306	1.00234	0.29306	0.93121	0.29306	0.73237	0.29306	0.59604
0.29333	0.99684	0.29333	0.93057	0.29333	0.73359	0.29333	0.60225
0.29361	0.99702	0.29361	0.92792	0.29361	0.72677	0.29361	0.6008
0.29389	1.01787	0.29389	0.92749	0.29389	0.73961	0.29389	0.59386
0.29417	0.99545	0.29417	0.92476	0.29417	0.74937	0.29417	0.58982
0.29444	1.00125	0.29444	0.92825	0.29444	0.73813	0.29444	0.59049
0.29472	0.99666	0.29472	0.93046	0.29472	0.74257	0.29472	0.58586
0.295	0.99668	0.295	0.93406	0.295	0.72569	0.295	0.5799
0.29528	0.9977	0.29528	0.92426	0.29528	0.7384	0.29528	0.57623
0.29556	1.00325	0.29556	0.91884	0.29556	0.74357	0.29556	0.57079
0.29583	0.99215	0.29583	0.91884	0.29583	0.73851	0.29583	0.56725
0.29611	1.00133	0.29611	0.91987	0.29611	0.7478	0.29611	0.56921
0.29639	1.00123	0.29639	0.91654	0.29639	0.74305	0.29639	0.57268
0.29667	1.00265	0.29667	0.92406	0.29667	0.73942	0.29667	0.58168
0.29694	1.0037	0.29694	0.93126	0.29694	0.74128	0.29694	0.58925
0.29722	0.99891	0.29722	0.92378	0.29722	0.73039	0.29722	0.59075
0.2975	1.00706	0.2975	0.91442	0.2975	0.75246	0.2975	0.59341
0.29778	0.99554	0.29778	0.91089	0.29778	0.73486	0.29778	0.59389
0.29806	0.99749	0.29806	0.90958	0.29806	0.75552	0.29806	0.59128
0.29833	1.00701	0.29833	0.91249	0.29833	0.74189	0.29833	0.58817
0.29861	1.00113	0.29861	0.91792	0.29861	0.72814	0.29861	0.58364
0.29889	1.00243	0.29889	0.92663	0.29889	0.73913	0.29889	0.57941
0.29917	0.99768	0.29917	0.92402	0.29917	0.74429	0.29917	0.57936
0.29944	1.00324	0.29944	0.92104	0.29944	0.73862	0.29944	0.5854
0.29972	0.99141	0.29972	0.92713	0.29972	0.73162	0.29972	0.59551
0.3	1.00688	0.3	0.92832	0.3	0.74612	0.3	0.59733
0.30028	1.0053	0.30028	0.92253	0.30028	0.73923	0.30028	0.58848
0.30056	1.01288	0.30056	0.91186	0.30056	0.73909	0.30056	0.57664
0.30083	1.0032	0.30083	0.91031	0.30083	0.74454	0.30083	0.57249
0.30111	1.00522	0.30111	0.91109	0.30111	0.75129	0.30111	0.57396
0.30139	1.00551	0.30139	0.91693	0.30139	0.73651	0.30139	0.57761
0.30167	1.00279	0.30167	0.91202	0.30167	0.73258	0.30167	0.57976
0.30194	0.99537	0.30194	0.90618	0.30194	0.74051	0.30194	0.58395
0.30222	1.00435	0.30222	0.91287	0.30222	0.73922	0.30222	0.58532
0.3025	1.00255	0.3025	0.91584	0.3025	0.74206	0.3025	0.58119
0.30278	0.98783	0.30278	0.91438	0.30278	0.74183	0.30278	0.57508
0.30306	0.99833	0.30306	0.90425	0.30306	0.74631	0.30306	0.5766
0.30333	1.00688	0.30333	0.91475	0.30333	0.73305	0.30333	0.57915
0.30361	1.0074	0.30361	0.91546	0.30361	0.74281	0.30361	0.58619
0.30389	1.00051	0.30389	0.92324	0.30389	0.74351	0.30389	0.58356
0.30417	1.00414	0.30417	0.9138	0.30417	0.72889	0.30417	0.57981
0.30444	1.01214	0.30444	0.91229	0.30444	0.7417	0.30444	0.58152
0.30472	1.00298	0.30472	0.90297	0.30472	0.74423	0.30472	0.58661
0.305	1.00709	0.305	0.90884	0.305	0.74919	0.305	0.58735
0.30528	1.00418	0.30528	0.90536	0.30528	0.73952	0.30528	0.58411
0.30556	1.00785	0.30556	0.90433	0.30556	0.75797	0.30556	0.56712
0.30583	1.00646	0.30583	0.91018	0.30583	0.74503	0.30583	0.55638
0.30611	1.00057	0.30611	0.91445	0.30611	0.73353	0.30611	0.55106
0.30639	1.00884	0.30639	0.91011	0.30639	0.74973	0.30639	0.55495
0.30667	0.9999	0.30667	0.90771	0.30667	0.7451	0.30667	0.56465
0.30694	1.00165	0.30694	0.91464	0.30694	0.74703	0.30694	0.57165
0.30722	1.00931	0.30722	0.91251	0.30722	0.73077	0.30722	0.57067
0.3075	1.00597	0.3075	0.9153	0.3075	0.74616	0.3075	0.56898
0.30778	1.00831	0.30778	0.91524	0.30778	0.74848	0.30778	0.56673
0.30806	1.01728	0.30806	0.9138	0.30806	0.75105	0.30806	0.57259
0.30833	1.00277	0.30833	0.91172	0.30833	0.74848	0.30833	0.57572
0.30861	0.99251	0.30861	0.9135	0.30861	0.75844	0.30861	0.57394
0.30889	1.00503	0.30889	0.91395	0.30889	0.74287	0.30889	0.57294
0.30917	0.99951	0.30917	0.91687	0.30917	0.74669	0.30917	0.57519
0.30944	1.0097	0.30944	0.9166	0.30944	0.74972	0.30944	0.58375
0.30972	1.00319	0.30972	0.91581	0.30972	0.74057	0.30972	0.59325
0.31	1.00022	0.31	0.91866	0.31	0.74552	0.31	0.58694
0.31028	1.0118	0.31028	0.91633	0.31028	0.74758	0.31028	0.57372
0.31056	1.00518	0.31056	0.9104	0.31056	0.74595	0.31056	0.56292
0.31083	1.01449	0.31083	0.91219	0.31083	0.73394	0.31083	0.56089
0.31111	1.00588	0.31111	0.91282	0.31111	0.74234	0.31111	0.57129
0.31139	1.00584	0.31139	0.91053	0.31139	0.74588	0.31139	0.58388
0.31167	1.00538	0.31167	0.91313	0.31167	0.74123	0.31167	0.59059
0.31194	1.00848	0.31194	0.9119	0.31194	0.73025	0.31194	0.59649
0.31222	1.01694	0.31222	0.90496	0.31222	0.74855	0.31222	0.58998
0.3125	1.00724	0.3125	0.91182	0.3125	0.74131	0.3125	0.57688
0.31278	1.00471	0.31278	0.92183	0.31278	0.75262	0.31278	0.56973
0.31306	1.01121	0.31306	0.91893	0.31306	0.7396	0.31306	0.57539
0.31333	0.99676	0.31333	0.91503	0.31333	0.74481	0.31333	0.58796
0.31361	1.00444	0.31361	0.92361	0.31361	0.74449	0.31361	0.59687
0.31389	1.00269	0.31389	0.91877	0.31389	0.73411	0.31389	0.59413
0.31417	0.99929	0.31417	0.9102	0.31417	0.74698	0.31417	0.59335
0.31444	1.00059	0.31444	0.91099	0.31444	0.73899	0.31444	0.59293
0.31472	1.00364	0.31472	0.91737	0.31472	0.74928	0.31472	0.59011
0.315	1.00156	0.315	0.91588	0.315	0.74222	0.315	0.58371
0.31528	1.01694	0.31528	0.90798	0.31528	0.73986	0.31528	0.57885
0.31556	0.99765	0.31556	0.91039	0.31556	0.73792	0.31556	0.57983
0.31583	1.00822	0.31583	0.92058	0.31583	0.74295	0.31583	0.58816
0.31611	1.00904	0.31611	0.92456	0.31611	0.74794	0.31611	0.59594
0.31639	1.00957	0.31639	0.91371	0.31639	0.74677	0.31639	0.60121
0.31667	1.01679	0.31667	0.91071	0.31667	0.72834	0.31667	0.59964
0.31694	1.00095	0.31694	0.91523	0.31694	0.74648	0.31694	0.58701
0.31722	1.00253	0.31722	0.91348	0.31722	0.7431	0.31722	0.57131
0.3175	1.00284	0.3175	0.91073	0.3175	0.74759	0.3175	0.56393
0.31778	1.00334	0.31778	0.9083	0.31778	0.7301	0.31778	0.56623
0.31806	1.00881	0.31806	0.90622	0.31806	0.74337	0.31806	0.57734
0.31833	1.0014	0.31833	0.90952	0.31833	0.74549	0.31833	0.58762
0.31861	1.00352	0.31861	0.91558	0.31861	0.73748	0.31861	0.58805
0.31889	1.00588	0.31889	0.91512	0.31889	0.73663	0.31889	0.58333
0.31917	1.00306	0.31917	0.9077	0.31917	0.7406	0.31917	0.58047
0.31944	1.00468	0.31944	0.90543	0.31944	0.74034	0.31944	0.584
0.31972	0.98622	0.31972	0.90961	0.31972	0.74641	0.31972	0.59141
0.32	0.99331	0.32	0.91736	0.32	0.74305	0.32	0.59549
0.32028	1.00701	0.32028	0.91311	0.32028	0.74634	0.32028	0.59043
0.32056	1.0049	0.32056	0.90257	0.32056	0.73984	0.32056	0.58463
0.32083	0.99931	0.32083	0.90532	0.32083	0.73393	0.32083	0.58207
0.32111	1.00629	0.32111	0.90544	0.32111	0.75468	0.32111	0.58543
0.32139	0.99154	0.32139	0.901	0.32139	0.74267	0.32139	0.58875
0.32167	1.00237	0.32167	0.90309	0.32167	0.74292	0.32167	0.59406
0.32194	1.00669	0.32194	0.90564	0.32194	0.74007	0.32194	0.59363
0.32222	0.99985	0.32222	0.90092	0.32222	0.73828	0.32222	0.59176
0.3225	1.00589	0.3225	0.89928	0.3225	0.74709	0.3225	0.58759
0.32278	1.00837	0.32278	0.90795	0.32278	0.74603	0.32278	0.5841
0.32306	0.99937	0.32306	0.91054	0.32306	0.75554	0.32306	0.58123
0.32333	0.99475	0.32333	0.90587	0.32333	0.7346	0.32333	0.58335
0.32361	1.00647	0.32361	0.90601	0.32361	0.73914	0.32361	0.57959
0.32389	0.9977	0.32389	0.91076	0.32389	0.74542	0.32389	0.5746
0.32417	0.98467	0.32417	0.90963	0.32417	0.74539	0.32417	0.57266
0.32444	1.00081	0.32444	0.89924	0.32444	0.74114	0.32444	0.57665
0.32472	1.00018	0.32472	0.89718	0.32472	0.74957	0.32472	0.5859
0.325	1.00899	0.325	0.89914	0.325	0.73565	0.325	0.58662
0.32528	1.00087	0.32528	0.90503	0.32528	0.7408	0.32528	0.57437
0.32556	0.99072	0.32556	0.90365	0.32556	0.74284	0.32556	0.56371
0.32583	0.99866	0.32583	0.90204	0.32583	0.72908	0.32583	0.56248
0.32611	1.00686	0.32611	0.9035	0.32611	0.74556	0.32611	0.56852
0.32639	0.99919	0.32639	0.90497	0.32639	0.75125	0.32639	0.57691
0.32667	1.0065	0.32667	0.90242	0.32667	0.75127	0.32667	0.57623
0.32694	1.00283	0.32694	0.89929	0.32694	0.75396	0.32694	0.57208
0.32722	1.00554	0.32722	0.89689	0.32722	0.75115	0.32722	0.56826
0.3275	0.9981	0.3275	0.89816	0.3275	0.75193	0.3275	0.56558
0.32778	0.99317	0.32778	0.90023	0.32778	0.74463	0.32778	0.56224
0.32806	1.00754	0.32806	0.89959	0.32806	0.73465	0.32806	0.55882
0.32833	1.00318	0.32833	0.89708	0.32833	0.74125	0.32833	0.55312
0.32861	1.01982	0.32861	0.89714	0.32861	0.74592	0.32861	0.55235
0.32889	1.00903	0.32889	0.89906	0.32889	0.75454	0.32889	0.55882
0.32917	1.00536	0.32917	0.89719	0.32917	0.73753	0.32917	0.56921
0.32944	1.00099	0.32944	0.90297	0.32944	0.72632	0.32944	0.57676
0.32972	1.00252	0.32972	0.90164	0.32972	0.74758	0.32972	0.57984
0.33	0.98939	0.33	0.90281	0.33	0.73562	0.33	0.57344
0.33028	1.00841	0.33028	0.89592	0.33028	0.73749	0.33028	0.56472
0.33056	1.00205	0.33056	0.89464	0.33056	0.73588	0.33056	0.55796
0.33083	1.00435	0.33083	0.88885	0.33083	0.73279	0.33083	0.55091
0.33111	1.00647	0.33111	0.88997	0.33111	0.72352	0.33111	0.54636
0.33139	0.99107	0.33139	0.89221	0.33139	0.72006	0.33139	0.54707
0.33167	1.00426	0.33167	0.89107	0.33167	0.74649	0.33167	0.54768
0.33194	1.01087	0.33194	0.88607	0.33194	0.74305	0.33194	0.55022
0.33222	1.00018	0.33222	0.88615	0.33222	0.73187	0.33222	0.54679
0.3325	0.99884	0.3325	0.89327	0.3325	0.72804	0.3325	0.53387
0.33278	1.00314	0.33278	0.90279	0.33278	0.73369	0.33278	0.52486
0.33306	1.02422	0.33306	0.90617	0.33306	0.72493	0.33306	0.52364
0.33333	1.00057	0.33333	0.90044	0.33333	0.72356	0.33333	0.53043
0.33361	1.00536	0.33361	0.89236	0.33361	0.72124	0.33361	0.53964
0.33389	1.00841	0.33389	0.90006	0.33389	0.73105	0.33389	0.54139
0.33417	1.00946	0.33417	0.90793	0.33417	0.71437	0.33417	0.53784
0.33444	0.99344	0.33444	0.90771	0.33444	0.70633	0.33444	0.53763
0.33472	1.00975	0.33472	0.89632	0.33472	0.71656	0.33472	0.53985
0.335	0.99911	0.335	0.89705	0.335	0.70836	0.335	0.54368
0.33528	1.0071	0.33528	0.89709	0.33528	0.71303	0.33528	0.54252
0.33556	0.99963	0.33556	0.89873	0.33556	0.7103	0.33556	0.53922
0.33583	0.99986	0.33583	0.90033	0.33583	0.70926	0.33583	0.53667
0.33611	0.99766	0.33611	0.89851	0.33611	0.71053	0.33611	0.53309
0.33639	1.00426	0.33639	0.89039	0.33639	0.68758	0.33639	0.53079
0.33667	1.01101	0.33667	0.89481	0.33667	0.69267	0.33667	0.53209
0.33694	1.0069	0.33694	0.89767	0.33694	0.70745	0.33694	0.53728
0.33722	0.99817	0.33722	0.89601	0.33722	0.69634	0.33722	0.54428
0.3375	0.99581	0.3375	0.90455	0.3375	0.68647	0.3375	0.54846
0.33778	1.0016	0.33778	0.90727	0.33778	0.66964	0.33778	0.54844
0.33806	1.01003	0.33806	0.90018	0.33806	0.66661	0.33806	0.55215
0.33833	1.00396	0.33833	0.9016	0.33833	0.68179	0.33833	0.55701
0.33861	1.00633	0.33861	0.90785	0.33861	0.6768	0.33861	0.56164
0.33889	1.01941	0.33889	0.90891	0.33889	0.67148	0.33889	0.56197
0.33917	1.00949	0.33917	0.90305	0.33917	0.66233	0.33917	0.56122
0.33944	1.00607	0.33944	0.89797	0.33944	0.66868	0.33944	0.56239
0.33972	1.01743	0.33972	0.89946	0.33972	0.66786	0.33972	0.56808
0.34	1.00152	0.34	0.9024	0.34	0.66364	0.34	0.56893
0.34028	0.99235	0.34028	0.90541	0.34028	0.65526	0.34028	0.56465
0.34056	1.00324	0.34056	0.90577	0.34056	0.65788	0.34056	0.55944
0.34083	1.00678	0.34083	0.90876	0.34083	0.64943	0.34083	0.562
0.34111	1.0155	0.34111	0.89917	0.34111	0.66639	0.34111	0.57108
0.34139	0.99918	0.34139	0.89619	0.34139	0.65745	0.34139	0.57669
0.34167	1.00701	0.34167	0.89379	0.34167	0.66136	0.34167	0.57427
0.34194	1.00527	0.34194	0.90335	0.34194	0.6576	0.34194	0.57226
0.34222	1.0028	0.34222	0.9036	0.34222	0.66606	0.34222	0.57574
0.3425	0.9964	0.3425	0.90935	0.3425	0.6542	0.3425	0.58024
0.34278	1.00783	0.34278	0.90691	0.34278	0.65713	0.34278	0.58426
0.34306	0.99757	0.34306	0.90133	0.34306	0.65157	0.34306	0.58342
0.34333	0.9951	0.34333	0.88762	0.34333	0.66348	0.34333	0.58216
0.34361	1.00381	0.34361	0.88942	0.34361	0.66552	0.34361	0.57773
0.34389	1.00906	0.34389	0.8854	0.34389	0.66068	0.34389	0.57184
0.34417	1.01401	0.34417	0.89019	0.34417	0.64737	0.34417	0.569
0.34444	0.99627	0.34444	0.89315	0.34444	0.65074	0.34444	0.57429
0.34472	0.9894	0.34472	0.90235	0.34472	0.66107	0.34472	0.57742
0.345	1.00663	0.345	0.89884	0.345	0.66138	0.345	0.57561
0.34528	0.99967	0.34528	0.89509	0.34528	0.66093	0.34528	0.57445
0.34556	0.99545	0.34556	0.88895	0.34556	0.66947	0.34556	0.58176
0.34583	1.01084	0.34583	0.8928	0.34583	0.65632	0.34583	0.59358
0.34611	1.00274	0.34611	0.89553	0.34611	0.66258	0.34611	0.60185
0.34639	1.00746	0.34639	0.89626	0.34639	0.66027	0.34639	0.59895
0.34667	0.99808	0.34667	0.88871	0.34667	0.66296	0.34667	0.59227
0.34694	1.00691	0.34694	0.88511	0.34694	0.66626	0.34694	0.58726
0.34722	1.0076	0.34722	0.8923	0.34722	0.67112	0.34722	0.57838
0.3475	1.00524	0.3475	0.89328	0.3475	0.66472	0.3475	0.57082
0.34778	0.99723	0.34778	0.88358	0.34778	0.66864	0.34778	0.56875
0.34806	0.99617	0.34806	0.88092	0.34806	0.65506	0.34806	0.56907
0.34833	1.00334	0.34833	0.88732	0.34833	0.66781	0.34833	0.57014
0.34861	1.00616	0.34861	0.89359	0.34861	0.65501	0.34861	0.56684
0.34889	1.00515	0.34889	0.89458	0.34889	0.67147	0.34889	0.56243
0.34917	0.99291	0.34917	0.88974	0.34917	0.66154	0.34917	0.5619
0.34944	1.01205	0.34944	0.89179	0.34944	0.67058	0.34944	0.56139
0.34972	0.99767	0.34972	0.90253	0.34972	0.67601	0.34972	0.56197
0.35	0.99767	0.35	0.90336	0.35	0.67573	0.35	0.56876
0.35028	1.0009	0.35028	0.89387	0.35028	0.65885	0.35028	0.58184
0.35056	0.99828	0.35056	0.88596	0.35056	0.6772	0.35056	0.58931
0.35083	1.00165	0.35083	0.89146	0.35083	0.66566	0.35083	0.58564
0.35111	1.00217	0.35111	0.89987	0.35111	0.67151	0.35111	0.5764
0.35139	1.00078	0.35139	0.89903	0.35139	0.67539	0.35139	0.56969
0.35167	0.99958	0.35167	0.89245	0.35167	0.67778	0.35167	0.56855
0.35194	1.00086	0.35194	0.8851	0.35194	0.68201	0.35194	0.57289
0.35222	1.01042	0.35222	0.88114	0.35222	0.67594	0.35222	0.57343
0.3525	1.00144	0.3525	0.88281	0.3525	0.68237	0.3525	0.57381
0.35278	1.00391	0.35278	0.894	0.35278	0.69077	0.35278	0.56914
0.35306	1.00521	0.35306	0.893	0.35306	0.68014	0.35306	0.56077
0.35333	1.00389	0.35333	0.89371	0.35333	0.68441	0.35333	0.55361
0.35361	1.01302	0.35361	0.893	0.35361	0.68431	0.35361	0.55022
0.35389	0.99887	0.35389	0.89544	0.35389	0.69871	0.35389	0.54427
0.35417	1.00355	0.35417	0.88383	0.35417	0.68791	0.35417	0.5437
0.35444	0.99713	0.35444	0.88744	0.35444	0.67981	0.35444	0.54601
0.35472	1.00774	0.35472	0.89451	0.35472	0.68732	0.35472	0.55122
0.355	1.01243	0.355	0.89685	0.355	0.69609	0.355	0.55632
0.35528	1.01218	0.35528	0.88948	0.35528	0.68998	0.35528	0.56301
0.35556	1.00544	0.35556	0.88932	0.35556	0.69249	0.35556	0.57102
0.35583	0.99833	0.35583	0.88156	0.35583	0.69273	0.35583	0.58161
0.35611	1.00193	0.35611	0.88267	0.35611	0.69381	0.35611	0.58361
0.35639	1.0071	0.35639	0.88389	0.35639	0.69394	0.35639	0.57908
0.35667	1.01595	0.35667	0.88295	0.35667	0.67976	0.35667	0.5713
0.35694	1.00518	0.35694	0.8858	0.35694	0.68722	0.35694	0.5651
0.35722	0.99865	0.35722	0.89484	0.35722	0.68933	0.35722	0.55845
0.3575	0.99718	0.3575	0.89261	0.3575	0.70355	0.3575	0.55379
0.35778	0.99856	0.35778	0.88783	0.35778	0.69286	0.35778	0.55598
0.35806	0.9987	0.35806	0.88852	0.35806	0.68952	0.35806	0.56809
0.35833	1.00467	0.35833	0.88466	0.35833	0.70154	0.35833	0.57931
0.35861	1.00241	0.35861	0.88559	0.35861	0.6923	0.35861	0.58562
0.35889	1.0044	0.35889	0.88362	0.35889	0.69318	0.35889	0.58149
0.35917	1.0076	0.35917	0.87585	0.35917	0.69961	0.35917	0.57262
0.35944	1.00127	0.35944	0.87249	0.35944	0.70217	0.35944	0.56463
0.35972	0.99533	0.35972	0.88575	0.35972	0.69387	0.35972	0.55374
0.36	1.00266	0.36	0.89441	0.36	0.69507	0.36	0.5395
0.36028	1.00301	0.36028	0.89753	0.36028	0.68847	0.36028	0.53572
0.36056	1.00117	0.36056	0.89461	0.36056	0.68715	0.36056	0.54184
0.36083	1.00338	0.36083	0.88732	0.36083	0.69077	0.36083	0.55734
0.36111	0.99824	0.36111	0.88139	0.36111	0.69559	0.36111	0.56647
0.36139	0.99748	0.36139	0.88161	0.36139	0.69382	0.36139	0.55849
0.36167	1.00994	0.36167	0.88233	0.36167	0.69495	0.36167	0.54014
0.36194	1.00394	0.36194	0.88219	0.36194	0.68699	0.36194	0.52673
0.36222	0.99761	0.36222	0.87671	0.36222	0.69639	0.36222	0.52222
0.3625	0.99668	0.3625	0.87389	0.3625	0.69407	0.3625	0.52737
0.36278	1.00545	0.36278	0.88196	0.36278	0.69699	0.36278	0.52854
0.36306	1.00819	0.36306	0.8891	0.36306	0.69787	0.36306	0.52294
0.36333	1.01203	0.36333	0.89229	0.36333	0.69002	0.36333	0.51722
0.36361	1.00826	0.36361	0.89252	0.36361	0.688	0.36361	0.52153
0.36389	0.99931	0.36389	0.88771	0.36389	0.7041	0.36389	0.53199
0.36417	1.00459	0.36417	0.88184	0.36417	0.70405	0.36417	0.53809
0.36444	1.00161	0.36444	0.88327	0.36444	0.70387	0.36444	0.53271
0.36472	0.99865	0.36472	0.89044	0.36472	0.68966	0.36472	0.51674
0.365	1.00087	0.365	0.8944	0.365	0.7044	0.365	0.50521
0.36528	1.00518	0.36528	0.89011	0.36528	0.70674	0.36528	0.50361
0.36556	1.00639	0.36556	0.87932	0.36556	0.70864	0.36556	0.50885
0.36583	1.01149	0.36583	0.88075	0.36583	0.69787	0.36583	0.51554
0.36611	1.01293	0.36611	0.88973	0.36611	0.71003	0.36611	0.51888
0.36639	1.00116	0.36639	0.88479	0.36639	0.69899	0.36639	0.51597
0.36667	1.00994	0.36667	0.87943	0.36667	0.7036	0.36667	0.51484
0.36694	1.01267	0.36694	0.88082	0.36694	0.71017	0.36694	0.51051
0.36722	1.00664	0.36722	0.87791	0.36722	0.70302	0.36722	0.50886
0.3675	1.00423	0.3675	0.8684	0.3675	0.69478	0.3675	0.51196
0.36778	1.01432	0.36778	0.88014	0.36778	0.70779	0.36778	0.51919
0.36806	1.00313	0.36806	0.88535	0.36806	0.7068	0.36806	0.52427
0.36833	1.01096	0.36833	0.88048	0.36833	0.72007	0.36833	0.52393
0.36861	1.00015	0.36861	0.87665	0.36861	0.71613	0.36861	0.51674
0.36889	1.00907	0.36889	0.87923	0.36889	0.70729	0.36889	0.51086
0.36917	1.01189	0.36917	0.87815	0.36917	0.70446	0.36917	0.50822
0.36944	1.01132	0.36944	0.88071	0.36944	0.70731	0.36944	0.5087
0.36972	1.00181	0.36972	0.88215	0.36972	0.707	0.36972	0.51231
0.37	0.9952	0.37	0.88119	0.37	0.70457	0.37	0.51831
0.37028	1.00316	0.37028	0.87734	0.37028	0.70984	0.37028	0.52572
0.37056	0.99354	0.37056	0.88243	0.37056	0.70773	0.37056	0.53165
0.37083	0.99736	0.37083	0.88639	0.37083	0.7065	0.37083	0.53195
0.37111	1.00827	0.37111	0.8857	0.37111	0.71	0.37111	0.53189
0.37139	0.99359	0.37139	0.8823	0.37139	0.70741	0.37139	0.53623
0.37167	1.00217	0.37167	0.87747	0.37167	0.7102	0.37167	0.54084
0.37194	0.99933	0.37194	0.87186	0.37194	0.71066	0.37194	0.54275
0.37222	1.00219	0.37222	0.87633	0.37222	0.70474	0.37222	0.53599
0.3725	0.99941	0.3725	0.88623	0.3725	0.70594	0.3725	0.52324
0.37278	0.98765	0.37278	0.88434	0.37278	0.71092	0.37278	0.51587
0.37306	0.99861	0.37306	0.87842	0.37306	0.71459	0.37306	0.51869
0.37333	1.00242	0.37333	0.87631	0.37333	0.72346	0.37333	0.52739
0.37361	1.01647	0.37361	0.88235	0.37361	0.72013	0.37361	0.53642
0.37389	1.00664	0.37389	0.88286	0.37389	0.70961	0.37389	0.53811
0.37417	1.005	0.37417	0.88251	0.37417	0.71566	0.37417	0.53298
0.37444	1.00885	0.37444	0.87406	0.37444	0.71009	0.37444	0.53135
0.37472	1.00318	0.37472	0.87521	0.37472	0.72938	0.37472	0.53536
0.375	0.99587	0.375	0.87074	0.375	0.71913	0.375	0.53557
0.37528	1.00201	0.37528	0.87198	0.37528	0.72005	0.37528	0.53451
0.37556	1.00603	0.37556	0.87192	0.37556	0.72596	0.37556	0.53144
0.37583	1.02029	0.37583	0.88202	0.37583	0.72155	0.37583	0.53199
0.37611	1.00781	0.37611	0.88281	0.37611	0.71789	0.37611	0.53844
0.37639	1.00269	0.37639	0.88141	0.37639	0.70502	0.37639	0.5394
0.37667	1.00116	0.37667	0.8768	0.37667	0.71209	0.37667	0.5315
0.37694	1.00028	0.37694	0.88215	0.37694	0.71881	0.37694	0.52618
0.37722	1.00701	0.37722	0.88918	0.37722	0.71138	0.37722	0.52465
0.3775	1.00639	0.3775	0.88863	0.3775	0.71872	0.3775	0.52843
0.37778	1.00951	0.37778	0.87816	0.37778	0.72733	0.37778	0.5276
0.37806	1.00846	0.37806	0.87604	0.37806	0.71837	0.37806	0.5186
0.37833	1.00708	0.37833	0.88041	0.37833	0.73064	0.37833	0.51179
0.37861	0.99199	0.37861	0.8833	0.37861	0.72871	0.37861	0.51646
0.37889	0.99986	0.37889	0.87641	0.37889	0.71852	0.37889	0.52573
0.37917	1.00221	0.37917	0.87918	0.37917	0.72084	0.37917	0.52864
0.37944	1.0045	0.37944	0.88664	0.37944	0.71514	0.37944	0.52124
0.37972	0.99608	0.37972	0.88663	0.37972	0.70775	0.37972	0.50812
0.38	1.00331	0.38	0.8773	0.38	0.70849	0.38	0.49792
0.38028	0.99999	0.38028	0.87286	0.38028	0.71798	0.38028	0.49429
0.38056	1.00669	0.38056	0.87428	0.38056	0.72097	0.38056	0.49523
0.38083	1.0204	0.38083	0.88326	0.38083	0.71444	0.38083	0.50026
0.38111	1.00369	0.38111	0.88809	0.38111	0.71826	0.38111	0.50794
0.38139	1.00298	0.38139	0.87311	0.38139	0.72264	0.38139	0.51269
0.38167	1.01544	0.38167	0.8707	0.38167	0.72218	0.38167	0.51876
0.38194	1.00262	0.38194	0.87115	0.38194	0.72197	0.38194	0.52326
0.38222	1.00467	0.38222	0.87236	0.38222	0.71937	0.38222	0.52426
0.3825	1.00511	0.3825	0.86656	0.3825	0.7278	0.3825	0.52263
0.38278	1.0038	0.38278	0.86862	0.38278	0.7225	0.38278	0.51817
0.38306	0.9975	0.38306	0.86422	0.38306	0.72244	0.38306	0.51674
0.38333	0.99909	0.38333	0.87471	0.38333	0.72781	0.38333	0.52488
0.38361	0.9983	0.38361	0.87864	0.38361	0.73018	0.38361	0.53549
0.38389	0.98918	0.38389	0.87551	0.38389	0.71829	0.38389	0.5459
0.38417	1.00096	0.38417	0.87262	0.38417	0.72291	0.38417	0.55326
0.38444	0.99552	0.38444	0.87455	0.38444	0.73746	0.38444	0.55358
0.38472	0.99682	0.38472	0.87046	0.38472	0.72578	0.38472	0.54739
0.385	1.00731	0.385	0.8604	0.385	0.72215	0.385	0.53438
0.38528	0.99987	0.38528	0.85992	0.38528	0.72378	0.38528	0.52015
0.38556	1.00877	0.38556	0.86461	0.38556	0.73195	0.38556	0.5191
0.38583	1.0069	0.38583	0.86286	0.38583	0.73033	0.38583	0.53424
0.38611	1.01481	0.38611	0.86395	0.38611	0.71895	0.38611	0.55261
0.38639	1.00352	0.38639	0.86559	0.38639	0.71783	0.38639	0.55877
0.38667	1.00099	0.38667	0.86108	0.38667	0.71867	0.38667	0.55018
0.38694	0.99505	0.38694	0.86015	0.38694	0.72784	0.38694	0.53926
0.38722	0.99546	0.38722	0.8712	0.38722	0.72523	0.38722	0.53817
0.3875	1.01074	0.3875	0.86365	0.3875	0.72604	0.3875	0.54538
0.38778	0.99991	0.38778	0.86259	0.38778	0.72263	0.38778	0.55107
0.38806	1.0036	0.38806	0.86668	0.38806	0.71112	0.38806	0.55044
0.38833	0.99115	0.38833	0.87458	0.38833	0.7265	0.38833	0.54485
0.38861	0.99954	0.38861	0.87135	0.38861	0.72982	0.38861	0.54085
0.38889	0.99824	0.38889	0.86602	0.38889	0.72515	0.38889	0.53587
0.38917	0.99339	0.38917	0.86423	0.38917	0.72397	0.38917	0.53411
0.38944	1.0043	0.38944	0.86761	0.38944	0.71857	0.38944	0.53752
0.38972	1.00426	0.38972	0.86266	0.38972	0.71662	0.38972	0.54658
0.39	1.00919	0.39	0.86324	0.39	0.72763	0.39	0.55241
0.39028	1.00278	0.39028	0.87033	0.39028	0.73482	0.39028	0.55027
0.39056	0.99853	0.39056	0.86986	0.39056	0.73063	0.39056	0.53843
0.39083	1.00603	0.39083	0.86357	0.39083	0.72998	0.39083	0.535
0.39111	1.00526	0.39111	0.86371	0.39111	0.7221	0.39111	0.54049
0.39139	1.00145	0.39139	0.85684	0.39139	0.72152	0.39139	0.5492
0.39167	0.99667	0.39167	0.85738	0.39167	0.7249	0.39167	0.55062
0.39194	0.99352	0.39194	0.86222	0.39194	0.71674	0.39194	0.54662
0.39222	1.00178	0.39222	0.86716	0.39222	0.73405	0.39222	0.54283
0.3925	1.00706	0.3925	0.86591	0.3925	0.72154	0.3925	0.54475
0.39278	1.01701	0.39278	0.86471	0.39278	0.71436	0.39278	0.54639
0.39306	1.00178	0.39306	0.86186	0.39306	0.72404	0.39306	0.54674
0.39333	1.00459	0.39333	0.86381	0.39333	0.72725	0.39333	0.54695
0.39361	1.00122	0.39361	0.86056	0.39361	0.72914	0.39361	0.54654
0.39389	1.00017	0.39389	0.86141	0.39389	0.72511	0.39389	0.53967
0.39417	1.00643	0.39417	0.86587	0.39417	0.7372	0.39417	0.52627
0.39444	1.00827	0.39444	0.86684	0.39444	0.72082	0.39444	0.51598
0.39472	0.99666	0.39472	0.85955	0.39472	0.72747	0.39472	0.52015
0.395	1.00401	0.395	0.86851	0.395	0.71627	0.395	0.53858
0.39528	1.01	0.39528	0.87247	0.39528	0.72861	0.39528	0.55463
0.39556	1.01153	0.39556	0.86832	0.39556	0.73106	0.39556	0.55606
0.39583	1.00916	0.39583	0.85913	0.39583	0.73193	0.39583	0.5458
0.39611	1.00579	0.39611	0.86075	0.39611	0.72491	0.39611	0.53272
0.39639	1.00884	0.39639	0.85693	0.39639	0.72503	0.39639	0.52087
0.39667	1.00778	0.39667	0.85736	0.39667	0.71199	0.39667	0.51541
0.39694	1.00387	0.39694	0.85899	0.39694	0.71392	0.39694	0.51683
0.39722	1.00553	0.39722	0.86482	0.39722	0.71859	0.39722	0.52971
0.3975	1.01541	0.3975	0.86415	0.3975	0.72577	0.3975	0.54912
0.39778	1.00309	0.39778	0.86374	0.39778	0.72523	0.39778	0.559
0.39806	1.00913	0.39806	0.86461	0.39806	0.74111	0.39806	0.55529
0.39833	0.99923	0.39833	0.86533	0.39833	0.73123	0.39833	0.54876
0.39861	1.00212	0.39861	0.86406	0.39861	0.73335	0.39861	0.54523
0.39889	1.00482	0.39889	0.865	0.39889	0.71855	0.39889	0.5487
0.39917	1.00484	0.39917	0.866	0.39917	0.72212	0.39917	0.5499
0.39944	1.02107	0.39944	0.86472	0.39944	0.72993	0.39944	0.54237
0.39972	0.99833	0.39972	0.86308	0.39972	0.72996	0.39972	0.53591
0.4	1.0005	0.4	0.86325	0.4	0.71504	0.4	0.53524
0.40028	1.00221	0.40028	0.86538	0.40028	0.72905	0.40028	0.53883
0.40056	1.00174	0.40056	0.86518	0.40056	0.72651	0.40056	0.54317
0.40083	1.01042	0.40083	0.86912	0.40083	0.72501	0.40083	0.54398
0.40111	1.00819	0.40111	0.86924	0.40111	0.71917	0.40111	0.54279
0.40139	1.00306	0.40139	0.86659	0.40139	0.73522	0.40139	0.54188
0.40167	1.01531	0.40167	0.85874	0.40167	0.7239	0.40167	0.53935
0.40194	1.0054	0.40194	0.85897	0.40194	0.72625	0.40194	0.53961
0.40222	1.0092	0.40222	0.86164	0.40222	0.7255	0.40222	0.54205
0.4025	1.00063	0.4025	0.85809	0.4025	0.71838	0.4025	0.54039
0.40278	1.0063	0.40278	0.86069	0.40278	0.72877	0.40278	0.53525
0.40306	1.01411	0.40306	0.86123	0.40306	0.72253	0.40306	0.53288
0.40333	1.00497	0.40333	0.86091	0.40333	0.73972	0.40333	0.53774
0.40361	1.00956	0.40361	0.85774	0.40361	0.71658	0.40361	0.54859
0.40389	0.99546	0.40389	0.86072	0.40389	0.72735	0.40389	0.54785
0.40417	1.00617	0.40417	0.86109	0.40417	0.72577	0.40417	0.53428
0.40444	1.00673	0.40444	0.85996	0.40444	0.72111	0.40444	0.52504
0.40472	1.00966	0.40472	0.85978	0.40472	0.7278	0.40472	0.52512
0.405	1.00848	0.405	0.86468	0.405	0.72871	0.405	0.52902
0.40528	0.99085	0.40528	0.87697	0.40528	0.73003	0.40528	0.53164
0.40556	1.00099	0.40556	0.87106	0.40556	0.71847	0.40556	0.52757
0.40583	0.99914	0.40583	0.86165	0.40583	0.73362	0.40583	0.53006
0.40611	0.99292	0.40611	0.85357	0.40611	0.72458	0.40611	0.53976
0.40639	0.99968	0.40639	0.85285	0.40639	0.72003	0.40639	0.54481
0.40667	1.01391	0.40667	0.84677	0.40667	0.71606	0.40667	0.54328
0.40694	1.0075	0.40694	0.84889	0.40694	0.7145	0.40694	0.54032
0.40722	0.99965	0.40722	0.85418	0.40722	0.71196	0.40722	0.53798
0.4075	0.99186	0.4075	0.86042	0.4075	0.71276	0.4075	0.54203
0.40778	0.99985	0.40778	0.85988	0.40778	0.72288	0.40778	0.54642
0.40806	0.99922	0.40806	0.86108	0.40806	0.70824	0.40806	0.54748
0.40833	1.0119	0.40833	0.85544	0.40833	0.69979	0.40833	0.54536
0.40861	1.00503	0.40861	0.85675	0.40861	0.70007	0.40861	0.54157
0.40889	0.99972	0.40889	0.86499	0.40889	0.70116	0.40889	0.53582
0.40917	1.00228	0.40917	0.87016	0.40917	0.69914	0.40917	0.53214
0.40944	1.00228	0.40944	0.86297	0.40944	0.69424	0.40944	0.53169
0.40972	1.01295	0.40972	0.8576	0.40972	0.67924	0.40972	0.53232
0.41	0.99834	0.41	0.85645	0.41	0.69288	0.41	0.52927
0.41028	0.99991	0.41028	0.86078	0.41028	0.68171	0.41028	0.52383
0.41056	0.99107	0.41056	0.85516	0.41056	0.67627	0.41056	0.51581
0.41083	0.99866	0.41083	0.85463	0.41083	0.70267	0.41083	0.50893
0.41111	0.999	0.41111	0.8641	0.41111	0.6861	0.41111	0.50655
0.41139	1.00612	0.41139	0.86332	0.41139	0.68313	0.41139	0.5005
0.41167	0.99923	0.41167	0.85469	0.41167	0.67343	0.41167	0.49577
0.41194	0.99677	0.41194	0.85018	0.41194	0.67728	0.41194	0.50129
0.41222	1.00283	0.41222	0.85378	0.41222	0.68016	0.41222	0.51168
0.4125	1.00332	0.4125	0.85228	0.4125	0.67723	0.4125	0.51815
0.41278	0.9963	0.41278	0.85195	0.41278	0.67937	0.41278	0.51309
0.41306	0.99716	0.41306	0.85425	0.41306	0.69442	0.41306	0.49916
0.41333	1.01952	0.41333	0.86258	0.41333	0.68002	0.41333	0.49513
0.41361	0.99884	0.41361	0.85988	0.41361	0.67484	0.41361	0.49999
0.41389	1.01427	0.41389	0.85379	0.41389	0.68261	0.41389	0.50223
0.41417	0.99094	0.41417	0.86027	0.41417	0.67853	0.41417	0.4994
0.41444	1.00365	0.41444	0.85817	0.41444	0.67871	0.41444	0.49199
0.41472	1.0091	0.41472	0.85801	0.41472	0.6642	0.41472	0.48084
0.415	1.01034	0.415	0.85894	0.415	0.67574	0.415	0.46877
0.41528	1.00444	0.41528	0.8609	0.41528	0.68391	0.41528	0.45648
0.41556	1.00883	0.41556	0.85547	0.41556	0.67214	0.41556	0.4523
0.41583	1.0043	0.41583	0.85544	0.41583	0.67905	0.41583	0.45776
0.41611	1.00327	0.41611	0.85475	0.41611	0.68039	0.41611	0.46162
0.41639	0.99734	0.41639	0.85593	0.41639	0.6761	0.41639	0.46203
0.41667	0.99614	0.41667	0.85225	0.41667	0.67845	0.41667	0.46169
0.41694	0.99873	0.41694	0.84999	0.41694	0.67741	0.41694	0.45804
0.41722	1.00131	0.41722	0.85223	0.41722	0.68125	0.41722	0.45953
0.4175	0.99913	0.4175	0.85747	0.4175	0.67881	0.4175	0.46575
0.41778	1.00646	0.41778	0.85115	0.41778	0.67843	0.41778	0.47106
0.41806	1.00283	0.41806	0.85038	0.41806	0.68388	0.41806	0.47515
0.41833	0.99981	0.41833	0.85852	0.41833	0.67942	0.41833	0.46692
0.41861	1.00535	0.41861	0.86955	0.41861	0.67697	0.41861	0.45206
0.41889	1.00116	0.41889	0.86795	0.41889	0.67811	0.41889	0.44795
0.41917	0.99918	0.41917	0.86248	0.41917	0.67376	0.41917	0.45654
0.41944	1.00151	0.41944	0.86293	0.41944	0.67861	0.41944	0.47214
0.41972	1.0032	0.41972	0.85658	0.41972	0.67973	0.41972	0.48753
0.42	1.00783	0.42	0.85402	0.42	0.68217	0.42	0.4882
0.42028	1.00242	0.42028	0.85241	0.42028	0.67365	0.42028	0.47913
0.42056	1.00386	0.42056	0.85456	0.42056	0.67771	0.42056	0.46616
0.42083	0.98117	0.42083	0.84795	0.42083	0.68219	0.42083	0.45582
0.42111	0.9983	0.42111	0.85082	0.42111	0.67875	0.42111	0.45534
0.42139	0.99218	0.42139	0.85009	0.42139	0.6812	0.42139	0.45935
0.42167	0.99393	0.42167	0.84514	0.42167	0.6814	0.42167	0.46125
0.42194	0.99896	0.42194	0.84263	0.42194	0.68491	0.42194	0.4623
0.42222	1.00763	0.42222	0.85197	0.42222	0.67781	0.42222	0.45988
0.4225	0.99604	0.4225	0.85146	0.4225	0.67415	0.4225	0.45753
0.42278	1.00584	0.42278	0.84706	0.42278	0.67375	0.42278	0.4583
0.42306	1.00422	0.42306	0.84829	0.42306	0.67121	0.42306	0.45477
0.42333	1.01038	0.42333	0.85512	0.42333	0.67355	0.42333	0.45524
0.42361	1.0061	0.42361	0.85961	0.42361	0.68065	0.42361	0.45703
0.42389	1.00547	0.42389	0.86204	0.42389	0.68192	0.42389	0.45783
0.42417	1.00894	0.42417	0.8561	0.42417	0.68089	0.42417	0.46233
0.42444	1.00894	0.42444	0.85051	0.42444	0.6892	0.42444	0.47213
0.42472	0.99524	0.42472	0.84906	0.42472	0.67575	0.42472	0.48257
0.425	1.00327	0.425	0.85021	0.425	0.6787	0.425	0.49391
0.42528	0.99552	0.42528	0.85277	0.42528	0.68472	0.42528	0.49642
0.42556	0.99738	0.42556	0.84974	0.42556	0.67943	0.42556	0.4921
0.42583	1.0081	0.42583	0.83859	0.42583	0.67701	0.42583	0.48512
0.42611	1.01081	0.42611	0.83673	0.42611	0.67836	0.42611	0.47986
0.42639	1.00037	0.42639	0.84442	0.42639	0.68824	0.42639	0.47554
0.42667	0.99569	0.42667	0.85078	0.42667	0.68157	0.42667	0.47775
0.42694	1.00615	0.42694	0.85787	0.42694	0.67905	0.42694	0.48701
0.42722	0.9973	0.42722	0.86073	0.42722	0.68369	0.42722	0.49724
0.4275	1.00306	0.4275	0.8512	0.4275	0.67922	0.4275	0.50322
0.42778	1.00408	0.42778	0.84562	0.42778	0.67796	0.42778	0.50386
0.42806	1.00392	0.42806	0.85425	0.42806	0.66796	0.42806	0.50101
0.42833	1.00269	0.42833	0.85245	0.42833	0.67758	0.42833	0.50209
0.42861	1.00139	0.42861	0.84592	0.42861	0.67486	0.42861	0.50356
0.42889	1.00911	0.42889	0.84146	0.42889	0.67153	0.42889	0.49959
0.42917	1.00198	0.42917	0.84614	0.42917	0.6763	0.42917	0.49192
0.42944	1.00781	0.42944	0.84808	0.42944	0.67814	0.42944	0.48213
0.42972	1.0057	0.42972	0.85295	0.42972	0.68653	0.42972	0.47398
0.43	0.99833	0.43	0.84508	0.43	0.68167	0.43	0.47118
0.43028	1.00994	0.43028	0.84448	0.43028	0.68786	0.43028	0.47522
0.43056	0.99893	0.43056	0.84372	0.43056	0.67214	0.43056	0.48311
0.43083	1.00151	0.43083	0.84687	0.43083	0.67159	0.43083	0.4871
0.43111	0.99632	0.43111	0.84908	0.43111	0.66936	0.43111	0.48296
0.43139	1.00093	0.43139	0.85301	0.43139	0.67329	0.43139	0.47211
0.43167	1.00003	0.43167	0.85075	0.43167	0.66658	0.43167	0.46539
0.43194	1.0038	0.43194	0.84938	0.43194	0.66753	0.43194	0.47023
0.43222	1.01055	0.43222	0.85116	0.43222	0.67397	0.43222	0.48468
0.4325	0.98869	0.4325	0.8508	0.4325	0.67243	0.4325	0.49838
0.43278	0.99731	0.43278	0.84653	0.43278	0.67197	0.43278	0.50484
0.43306	0.99869	0.43306	0.84691	0.43306	0.6651	0.43306	0.49649
0.43333	1.00252	0.43333	0.84659	0.43333	0.66109	0.43333	0.48287
0.43361	1.00381	0.43361	0.84966	0.43361	0.67292	0.43361	0.47385
0.43389	1.0019	0.43389	0.85154	0.43389	0.66474	0.43389	0.47872
0.43417	1.00883	0.43417	0.85849	0.43417	0.67351	0.43417	0.48896
0.43444	1.00459	0.43444	0.8593	0.43444	0.67133	0.43444	0.49641
0.43472	0.99831	0.43472	0.85833	0.43472	0.66166	0.43472	0.48972
0.435	1.0043	0.435	0.84653	0.435	0.67612	0.435	0.47669
0.43528	0.99934	0.43528	0.85608	0.43528	0.67588	0.43528	0.46664
0.43556	0.98157	0.43556	0.86265	0.43556	0.66696	0.43556	0.46708
0.43583	1.00109	0.43583	0.86169	0.43583	0.67312	0.43583	0.47462
0.43611	1.00796	0.43611	0.85981	0.43611	0.6685	0.43611	0.48935
0.43639	1.00646	0.43639	0.8622	0.43639	0.67513	0.43639	0.49925
0.43667	1.00681	0.43667	0.86257	0.43667	0.68402	0.43667	0.50294
0.43694	1.0136	0.43694	0.87129	0.43694	0.66438	0.43694	0.49718
0.43722	0.99858	0.43722	0.87446	0.43722	0.67834	0.43722	0.48815
0.4375	1.00032	0.4375	0.87317	0.4375	0.67294	0.4375	0.48081
0.43778	1.00735	0.43778	0.88213	0.43778	0.67142	0.43778	0.48061
0.43806	1.00242	0.43806	0.88683	0.43806	0.67446	0.43806	0.48298
0.43833	0.9979	0.43833	0.88647	0.43833	0.67522	0.43833	0.48821
0.43861	1.00998	0.43861	0.89182	0.43861	0.67683	0.43861	0.48656
0.43889	1.00307	0.43889	0.89106	0.43889	0.68328	0.43889	0.48334
0.43917	1.00466	0.43917	0.89191	0.43917	0.67937	0.43917	0.48321
0.43944	1.00417	0.43944	0.90056	0.43944	0.66837	0.43944	0.49235
0.43972	1.00668	0.43972	0.91106	0.43972	0.67975	0.43972	0.49986
0.44	0.99918	0.44	0.91689	0.44	0.66919	0.44	0.49838
0.44028	1.00242	0.44028	0.92355	0.44028	0.67389	0.44028	0.48517
0.44056	0.99806	0.44056	0.93012	0.44056	0.67175	0.44056	0.47679
0.44083	1.0026	0.44083	0.93014	0.44083	0.67601	0.44083	0.47792
0.44111	1.00383	0.44111	0.93374	0.44111	0.67427	0.44111	0.484
0.44139	1.01676	0.44139	0.93746	0.44139	0.66794	0.44139	0.48842
0.44167	1.00361	0.44167	0.93952	0.44167	0.68461	0.44167	0.49182
0.44194	0.99825	0.44194	0.93921	0.44194	0.67783	0.44194	0.49623
0.44222	0.98519	0.44222	0.94026	0.44222	0.67202	0.44222	0.50092
0.4425	1.00785	0.4425	0.94135	0.4425	0.67433	0.4425	0.50405
0.44278	0.99636	0.44278	0.94251	0.44278	0.6789	0.44278	0.50267
0.44306	1.00282	0.44306	0.94062	0.44306	0.67498	0.44306	0.49866
0.44333	0.99349	0.44333	0.94307	0.44333	0.67447	0.44333	0.4909
0.44361	1.01275	0.44361	0.95147	0.44361	0.67471	0.44361	0.48564
0.44389	1.00713	0.44389	0.95262	0.44389	0.66187	0.44389	0.48295
0.44417	0.99695	0.44417	0.94831	0.44417	0.6727	0.44417	0.49028
0.44444	0.98658	0.44444	0.94785	0.44444	0.6664	0.44444	0.50109
0.44472	0.99713	0.44472	0.94243	0.44472	0.67286	0.44472	0.51475
0.445	0.99743	0.445	0.94118	0.445	0.66826	0.445	0.52228
0.44528	1.00037	0.44528	0.95048	0.44528	0.6722	0.44528	0.51863
0.44556	1.01145	0.44556	0.94889	0.44556	0.66884	0.44556	0.5031
0.44583	1.00015	0.44583	0.94294	0.44583	0.66151	0.44583	0.49181
0.44611	0.99834	0.44611	0.948	0.44611	0.67246	0.44611	0.49141
0.44639	1.00599	0.44639	0.95701	0.44639	0.68545	0.44639	0.50377
0.44667	1.00166	0.44667	0.94626	0.44667	0.66534	0.44667	0.51754
0.44694	1.0013	0.44694	0.93843	0.44694	0.68095	0.44694	0.52108
0.44722	1.00434	0.44722	0.93682	0.44722	0.66414	0.44722	0.51327
0.4475	0.99537	0.4475	0.94191	0.4475	0.67428	0.4475	0.50558
0.44778	1.01299	0.44778	0.94369	0.44778	0.6639	0.44778	0.50528
0.44806	0.99119	0.44806	0.93766	0.44806	0.66047	0.44806	0.51063
0.44833	0.99789	0.44833	0.93753	0.44833	0.67464	0.44833	0.51169
0.44861	1.00605	0.44861	0.93943	0.44861	0.67056	0.44861	0.50353
0.44889	1.00485	0.44889	0.94232	0.44889	0.67123	0.44889	0.49686
0.44917	1.00571	0.44917	0.93869	0.44917	0.67808	0.44917	0.50164
0.44944	1.00049	0.44944	0.94527	0.44944	0.66546	0.44944	0.51188
0.44972	1.00543	0.44972	0.94843	0.44972	0.68092	0.44972	0.51416
0.45	1.00517	0.45	0.95027	0.45	0.67109	0.45	0.50662
0.45028	1.01578	0.45028	0.94456	0.45028	0.67801	0.45028	0.49792
0.45056	1.00171	0.45056	0.9374	0.45056	0.67808	0.45056	0.49354
0.45083	1.0071	0.45083	0.93323	0.45083	0.66772	0.45083	0.49662
0.45111	0.99406	0.45111	0.93134	0.45111	0.68872	0.45111	0.50071
0.45139	0.99717	0.45139	0.93305	0.45139	0.67643	0.45139	0.50085
0.45167	1.00503	0.45167	0.93216	0.45167	0.68502	0.45167	0.49593
0.45194	1.00244	0.45194	0.93974	0.45194	0.68138	0.45194	0.48739
0.45222	1.00382	0.45222	0.94452	0.45222	0.68224	0.45222	0.48266
0.4525	0.99161	0.4525	0.93687	0.4525	0.69379	0.4525	0.4902
0.45278	1.00327	0.45278	0.9296	0.45278	0.67671	0.45278	0.49945
0.45306	1.00864	0.45306	0.93481	0.45306	0.68188	0.45306	0.49852
0.45333	1.01337	0.45333	0.93374	0.45333	0.68646	0.45333	0.48965
0.45361	0.99862	0.45361	0.93182	0.45361	0.68021	0.45361	0.48306
0.45389	0.99116	0.45389	0.935	0.45389	0.68337	0.45389	0.48979
0.45417	1.00331	0.45417	0.93289	0.45417	0.68528	0.45417	0.50196
0.45444	0.9947	0.45444	0.93517	0.45444	0.69137	0.45444	0.50051
0.45472	1.01185	0.45472	0.93856	0.45472	0.6931	0.45472	0.48556
0.455	0.99456	0.455	0.93572	0.455	0.68554	0.455	0.4743
0.45528	1.00503	0.45528	0.92167	0.45528	0.68206	0.45528	0.47366
0.45556	1.01065	0.45556	0.92448	0.45556	0.67918	0.45556	0.48468
0.45583	1.00574	0.45583	0.92899	0.45583	0.68887	0.45583	0.49284
0.45611	1.01027	0.45611	0.93021	0.45611	0.68642	0.45611	0.49561
0.45639	1.00178	0.45639	0.92216	0.45639	0.68918	0.45639	0.50017
0.45667	0.99108	0.45667	0.92129	0.45667	0.69661	0.45667	0.50511
0.45694	0.98553	0.45694	0.92798	0.45694	0.67295	0.45694	0.50548
0.45722	0.99924	0.45722	0.9293	0.45722	0.68167	0.45722	0.50502
0.4575	1.00976	0.4575	0.92381	0.4575	0.67788	0.4575	0.50246
0.45778	1.00684	0.45778	0.91999	0.45778	0.68294	0.45778	0.50225
0.45806	0.99965	0.45806	0.92339	0.45806	0.68982	0.45806	0.49918
0.45833	1.00755	0.45833	0.92122	0.45833	0.68438	0.45833	0.48843
0.45861	1.00315	0.45861	0.92215	0.45861	0.69467	0.45861	0.47957
0.45889	0.99754	0.45889	0.92809	0.45889	0.69296	0.45889	0.47629
0.45917	1.00772	0.45917	0.9218	0.45917	0.68833	0.45917	0.48138
0.45944	1.00024	0.45944	0.9128	0.45944	0.68833	0.45944	0.49093
0.45972	1.0057	0.45972	0.91364	0.45972	0.69374	0.45972	0.49536
0.46	0.99886	0.46	0.91139	0.46	0.68624	0.46	0.49208
0.46028	1.00553	0.46028	0.90757	0.46028	0.69045	0.46028	0.4849
0.46056	1.02012	0.46056	0.90824	0.46056	0.67546	0.46056	0.47503
0.46083	1.00745	0.46083	0.91156	0.46083	0.68881	0.46083	0.47499
0.46111	1.00013	0.46111	0.90478	0.46111	0.68625	0.46111	0.47491
0.46139	0.99555	0.46139	0.91327	0.46139	0.68675	0.46139	0.4756
0.46167	1.00337	0.46167	0.91323	0.46167	0.68919	0.46167	0.47197
0.46194	1.00893	0.46194	0.90383	0.46194	0.68738	0.46194	0.46593
0.46222	1.00221	0.46222	0.89447	0.46222	0.69398	0.46222	0.46249
0.4625	1.00147	0.4625	0.90051	0.4625	0.6845	0.4625	0.46593
0.46278	1.00316	0.46278	0.91121	0.46278	0.6923	0.46278	0.46839
0.46306	1.00966	0.46306	0.91236	0.46306	0.69032	0.46306	0.47031
0.46333	1.01346	0.46333	0.9138	0.46333	0.68483	0.46333	0.46502
0.46361	1.00502	0.46361	0.90688	0.46361	0.69715	0.46361	0.46101
0.46389	0.99732	0.46389	0.90163	0.46389	0.69112	0.46389	0.46004
0.46417	1.00256	0.46417	0.89141	0.46417	0.69308	0.46417	0.46172
0.46444	0.98741	0.46444	0.90121	0.46444	0.67954	0.46444	0.46299
0.46472	0.99596	0.46472	0.90576	0.46472	0.68084	0.46472	0.46127
0.465	0.99381	0.465	0.90527	0.465	0.69696	0.465	0.46289
0.46528	1.0022	0.46528	0.90262	0.46528	0.70499	0.46528	0.46594
0.46556	0.99913	0.46556	0.90518	0.46556	0.69036	0.46556	0.46656
0.46583	1.01676	0.46583	0.90333	0.46583	0.68306	0.46583	0.46248
0.46611	1.00663	0.46611	0.90221	0.46611	0.69238	0.46611	0.45936
0.46639	1.00318	0.46639	0.89609	0.46639	0.69754	0.46639	0.45945
0.46667	1.00798	0.46667	0.89225	0.46667	0.70161	0.46667	0.46606
0.46694	1.00304	0.46694	0.8985	0.46694	0.69383	0.46694	0.46875
0.46722	0.98639	0.46722	0.9007	0.46722	0.69434	0.46722	0.47063
0.4675	1.00529	0.4675	0.89745	0.4675	0.69254	0.4675	0.46829
0.46778	1.00057	0.46778	0.89384	0.46778	0.68755	0.46778	0.47013
0.46806	0.99539	0.46806	0.90255	0.46806	0.69211	0.46806	0.47183
0.46833	1.00224	0.46833	0.90141	0.46833	0.69517	0.46833	0.47547
0.46861	1.01163	0.46861	0.89938	0.46861	0.69417	0.46861	0.4782
0.46889	1.00211	0.46889	0.89597	0.46889	0.69777	0.46889	0.47952
0.46917	1.00373	0.46917	0.90338	0.46917	0.69032	0.46917	0.47533
0.46944	1.01613	0.46944	0.90292	0.46944	0.70035	0.46944	0.47645
0.46972	0.99758	0.46972	0.9059	0.46972	0.69057	0.46972	0.47817
0.47	1.00647	0.47	0.90689	0.47	0.6911	0.47	0.47676
0.47028	1.00946	0.47028	0.90659	0.47028	0.69955	0.47028	0.47037
0.47056	1.00085	0.47056	0.90155	0.47056	0.68801	0.47056	0.46189
0.47083	1.00185	0.47083	0.89608	0.47083	0.68124	0.47083	0.46252
0.47111	0.99658	0.47111	0.89365	0.47111	0.70472	0.47111	0.47176
0.47139	0.99892	0.47139	0.89887	0.47139	0.69444	0.47139	0.47954
0.47167	1.01985	0.47167	0.90727	0.47167	0.69801	0.47167	0.48389
0.47194	1.00625	0.47194	0.91607	0.47194	0.69041	0.47194	0.48848
0.47222	1.00967	0.47222	0.91537	0.47222	0.69184	0.47222	0.48895
0.4725	0.99511	0.4725	0.90517	0.4725	0.68193	0.4725	0.48613
0.47278	1.00512	0.47278	0.89936	0.47278	0.69053	0.47278	0.47525
0.47306	1.00174	0.47306	0.90807	0.47306	0.68512	0.47306	0.46537
0.47333	0.99458	0.47333	0.90721	0.47333	0.69401	0.47333	0.46183
0.47361	1.00015	0.47361	0.90682	0.47361	0.68575	0.47361	0.46418
0.47389	1.00569	0.47389	0.91171	0.47389	0.69185	0.47389	0.46913
0.47417	0.9948	0.47417	0.91328	0.47417	0.67695	0.47417	0.47369
0.47444	1.00316	0.47444	0.90551	0.47444	0.68179	0.47444	0.47055
0.47472	1.00176	0.47472	0.90026	0.47472	0.68492	0.47472	0.463
0.475	1.00571	0.475	0.89953	0.475	0.70151	0.475	0.45905
0.47528	1.00242	0.47528	0.90195	0.47528	0.69488	0.47528	0.46479
0.47556	1.00223	0.47556	0.90425	0.47556	0.695	0.47556	0.48083
0.47583	0.99804	0.47583	0.90671	0.47583	0.691	0.47583	0.49311
0.47611	0.99529	0.47611	0.90801	0.47611	0.68423	0.47611	0.49278
0.47639	1.00481	0.47639	0.90306	0.47639	0.68352	0.47639	0.47907
0.47667	1.00638	0.47667	0.89084	0.47667	0.69009	0.47667	0.46609
0.47694	1.01187	0.47694	0.89017	0.47694	0.69321	0.47694	0.45932
0.47722	1.01024	0.47722	0.89539	0.47722	0.68991	0.47722	0.45974
0.4775	1.00855	0.4775	0.90039	0.4775	0.69323	0.4775	0.45944
0.47778	1.00458	0.47778	0.8987	0.47778	0.69065	0.47778	0.46344
0.47806	1.00786	0.47806	0.90034	0.47806	0.69978	0.47806	0.47268
0.47833	1.01093	0.47833	0.89619	0.47833	0.68573	0.47833	0.48885
0.47861	1.00114	0.47861	0.88399	0.47861	0.67868	0.47861	0.49395
0.47889	0.99337	0.47889	0.88903	0.47889	0.68514	0.47889	0.48618
0.47917	1.00809	0.47917	0.90258	0.47917	0.69723	0.47917	0.47834
0.47944	0.99614	0.47944	0.90206	0.47944	0.6858	0.47944	0.48448
0.47972	0.99973	0.47972	0.89366	0.47972	0.69517	0.47972	0.49276
0.48	1.01211	0.48	0.89894	0.48	0.69239	0.48	0.49169
0.48028	1.00634	0.48028	0.90637	0.48028	0.69536	0.48028	0.47587
0.48056	0.99034	0.48056	0.90676	0.48056	0.69952	0.48056	0.4635
0.48083	1.00361	0.48083	0.89391	0.48083	0.68368	0.48083	0.46747
0.48111	1.00158	0.48111	0.88603	0.48111	0.68312	0.48111	0.47576
0.48139	1.00753	0.48139	0.88171	0.48139	0.6886	0.48139	0.47285
0.48167	1.00359	0.48167	0.88352	0.48167	0.69886	0.48167	0.46283
0.48194	0.98851	0.48194	0.88862	0.48194	0.6917	0.48194	0.45642
0.48222	0.9911	0.48222	0.89659	0.48222	0.69177	0.48222	0.46297
0.4825	1.00064	0.4825	0.89905	0.4825	0.70061	0.4825	0.47397
0.48278	1.00466	0.48278	0.89185	0.48278	0.69193	0.48278	0.47648
0.48306	1.00554	0.48306	0.88659	0.48306	0.69159	0.48306	0.46961
0.48333	1.00479	0.48333	0.88855	0.48333	0.70044	0.48333	0.46135
0.48361	1.00449	0.48361	0.8892	0.48361	0.69181	0.48361	0.45734
0.48389	1.00087	0.48389	0.88466	0.48389	0.69313	0.48389	0.46164
0.48417	0.99739	0.48417	0.88462	0.48417	0.69464	0.48417	0.46862
0.48444	1.0017	0.48444	0.88483	0.48444	0.69254	0.48444	0.47572
0.48472	1.00742	0.48472	0.89092	0.48472	0.69057	0.48472	0.47482
0.485	1.01339	0.485	0.8972	0.485	0.68926	0.485	0.46935
0.48528	1.00458	0.48528	0.89359	0.48528	0.68713	0.48528	0.46585
0.48556	1.00719	0.48556	0.88292	0.48556	0.68486	0.48556	0.46971
0.48583	1.00837	0.48583	0.88238	0.48583	0.68314	0.48583	0.47362
0.48611	1.00212	0.48611	0.88503	0.48611	0.69471	0.48611	0.47497
0.48639	0.98788	0.48639	0.88577	0.48639	0.69164	0.48639	0.47064
0.48667	0.99681	0.48667	0.88428	0.48667	0.68311	0.48667	0.46762
0.48694	1.00475	0.48694	0.88235	0.48694	0.70019	0.48694	0.46751
0.48722	1.00392	0.48722	0.87868	0.48722	0.69674	0.48722	0.46534
0.4875	1.00405	0.4875	0.87897	0.4875	0.69993	0.4875	0.45724
0.48778	0.99995	0.48778	0.88138	0.48778	0.69781	0.48778	0.44959
0.48806	0.99976	0.48806	0.88168	0.48806	0.70533	0.48806	0.44578
0.48833	1.00368	0.48833	0.88092	0.48833	0.696	0.48833	0.45034
0.48861	1.01591	0.48861	0.89033	0.48861	0.70024	0.48861	0.46053
0.48889	1.00126	0.48889	0.8962	0.48889	0.69479	0.48889	0.46831
0.48917	1.00013	0.48917	0.89304	0.48917	0.69325	0.48917	0.47147
0.48944	1.00935	0.48944	0.89146	0.48944	0.69471	0.48944	0.47032
0.48972	0.99949	0.48972	0.89352	0.48972	0.70637	0.48972	0.46674
0.49	1.00785	0.49	0.89121	0.49	0.70101	0.49	0.46414
0.49028	1.00071	0.49028	0.87891	0.49028	0.70071	0.49028	0.45722
0.49056	1.00735	0.49056	0.8776	0.49056	0.69507	0.49056	0.44751
0.49083	1.0013	0.49083	0.88354	0.49083	0.69649	0.49083	0.44247
0.49111	1.00322	0.49111	0.8947	0.49111	0.69707	0.49111	0.44593
0.49139	0.99713	0.49139	0.89024	0.49139	0.68857	0.49139	0.45587
0.49167	1.00129	0.49167	0.88834	0.49167	0.69495	0.49167	0.46527
0.49194	1.00861	0.49194	0.88922	0.49194	0.69245	0.49194	0.46758
0.49222	1.0021	0.49222	0.88844	0.49222	0.69359	0.49222	0.46549
0.4925	1.00589	0.4925	0.87726	0.4925	0.69989	0.4925	0.45946
0.49278	1.00354	0.49278	0.87777	0.49278	0.69284	0.49278	0.45121
0.49306	0.99089	0.49306	0.88062	0.49306	0.68687	0.49306	0.44716
0.49333	1.00548	0.49333	0.88884	0.49333	0.70151	0.49333	0.45018
0.49361	1.00158	0.49361	0.88929	0.49361	0.69415	0.49361	0.4534
0.49389	1.01382	0.49389	0.89244	0.49389	0.69011	0.49389	0.44851
0.49417	1.00359	0.49417	0.89057	0.49417	0.69899	0.49417	0.43723
0.49444	0.99663	0.49444	0.88299	0.49444	0.70531	0.49444	0.43242
0.49472	0.99887	0.49472	0.87779	0.49472	0.70303	0.49472	0.43944
0.495	1.00687	0.495	0.88797	0.495	0.69227	0.495	0.45449
0.49528	0.98473	0.49528	0.89183	0.49528	0.68691	0.49528	0.46719
0.49556	1.00316	0.49556	0.8904	0.49556	0.71382	0.49556	0.47056
0.49583	0.99866	0.49583	0.88965	0.49583	0.71141	0.49583	0.46962
0.49611	1.0166	0.49611	0.88124	0.49611	0.70733	0.49611	0.46377
0.49639	1.00746	0.49639	0.8725	0.49639	0.69715	0.49639	0.45328
0.49667	1.00605	0.49667	0.88053	0.49667	0.68966	0.49667	0.44499
0.49694	1.00632	0.49694	0.88763	0.49694	0.70204	0.49694	0.43835
0.49722	1.00417	0.49722	0.8812	0.49722	0.70159	0.49722	0.43409
0.4975	0.99534	0.4975	0.88225	0.4975	0.7112	0.4975	0.43707
0.49778	1.00457	0.49778	0.88515	0.49778	0.71788	0.49778	0.44168
0.49806	1.0045	0.49806	0.88751	0.49806	0.70005	0.49806	0.44851
0.49833	1.00985	0.49833	0.87876	0.49833	0.69723	0.49833	0.45584
0.49861	1.00423	0.49861	0.87988	0.49861	0.70161	0.49861	0.45786
0.49889	0.99372	0.49889	0.87558	0.49889	0.70403	0.49889	0.45702
0.49917	1.00859	0.49917	0.87832	0.49917	0.70953	0.49917	0.45617
0.49944	1.01016	0.49944	0.88178	0.49944	0.70683	0.49944	0.45505
0.49972	1.01681	0.49972	0.88144	0.49972	0.70576	0.49972	0.45717
0.5	1.01002	0.5	0.88174	0.5	0.71086	0.5	0.45989
0.50028	1.00192	0.50028	0.89178	0.50028	0.70343	0.50028	0.45423
0.50056	1.01216	0.50056	0.89439	0.50056	0.70743	0.50056	0.44357
0.50083	0.99902	0.50083	0.88362	0.50083	0.70765	0.50083	0.43098
0.50111	1.01012	0.50111	0.88448	0.50111	0.70669	0.50111	0.42335
0.50139	1.0166	0.50139	0.87979	0.50139	0.70379	0.50139	0.42769
0.50167	1.00351	0.50167	0.87666	0.50167	0.70581	0.50167	0.44106
0.50194	1.00147	0.50194	0.88064	0.50194	0.69745	0.50194	0.45406
0.50222	1.00803	0.50222	0.88725	0.50222	0.69658	0.50222	0.46088
0.5025	0.9983	0.5025	0.88518	0.5025	0.70064	0.5025	0.453
0.50278	0.99538	0.50278	0.88964	0.50278	0.70469	0.50278	0.44179
0.50306	1.0034	0.50306	0.89217	0.50306	0.69994	0.50306	0.44267
0.50333	1.01441	0.50333	0.88569	0.50333	0.69414	0.50333	0.45351
0.50361	1.00524	0.50361	0.88594	0.50361	0.71012	0.50361	0.46164
0.50389	1.00066	0.50389	0.89545	0.50389	0.70886	0.50389	0.45761
0.50417	0.99479	0.50417	0.89606	0.50417	0.70151	0.50417	0.44401
0.50444	1.00118	0.50444	0.88693	0.50444	0.71044	0.50444	0.438
0.50472	0.99126	0.50472	0.8856	0.50472	0.69888	0.50472	0.44118
0.505	0.99675	0.505	0.89319	0.505	0.6946	0.505	0.44831
0.50528	1.00373	0.50528	0.88785	0.50528	0.69741	0.50528	0.44991
0.50556	1.00269	0.50556	0.88273	0.50556	0.70191	0.50556	0.44609
0.50583	1.00059	0.50583	0.88342	0.50583	0.70457	0.50583	0.4385
0.50611	1.00621	0.50611	0.88852	0.50611	0.70744	0.50611	0.43263
0.50639	1.01549	0.50639	0.89123	0.50639	0.69625	0.50639	0.43028
0.50667	1.00256	0.50667	0.89219	0.50667	0.70449	0.50667	0.43284
0.50694	1.00513	0.50694	0.89307	0.50694	0.70831	0.50694	0.43506
0.50722	1.00147	0.50722	0.89133	0.50722	0.70696	0.50722	0.43896
0.5075	1.00188	0.5075	0.88903	0.5075	0.70541	0.5075	0.43988
0.50778	0.99709	0.50778	0.88986	0.50778	0.69845	0.50778	0.44003
0.50806	1.00428	0.50806	0.89502	0.50806	0.70535	0.50806	0.44183
0.50833	1.00247	0.50833	0.8891	0.50833	0.71146	0.50833	0.44156
0.50861	0.99361	0.50861	0.88543	0.50861	0.70867	0.50861	0.44291
0.50889	1.00958	0.50889	0.88871	0.50889	0.70679	0.50889	0.44515
0.50917	1.00922	0.50917	0.88845	0.50917	0.69821	0.50917	0.44758
0.50944	1.00544	0.50944	0.88929	0.50944	0.7052	0.50944	0.45024
0.50972	0.99691	0.50972	0.89081	0.50972	0.70652	0.50972	0.45013
0.51	0.98631	0.51	0.88833	0.51	0.70856	0.51	0.44699
0.51028	0.99628	0.51028	0.88365	0.51028	0.70618	0.51028	0.45142
0.51056	1.00446	0.51056	0.881	0.51056	0.71088	0.51056	0.46263
0.51083	1.00282	0.51083	0.87452	0.51083	0.71703	0.51083	0.47616
0.51111	1.00614	0.51111	0.87815	0.51111	0.70031	0.51111	0.47607
0.51139	0.99756	0.51139	0.8771	0.51139	0.70169	0.51139	0.46273
0.51167	0.99358	0.51167	0.87795	0.51167	0.70641	0.51167	0.44792
0.51194	1.00497	0.51194	0.88047	0.51194	0.71142	0.51194	0.44312
0.51222	0.98834	0.51222	0.889	0.51222	0.69932	0.51222	0.44914
0.5125	1.00144	0.5125	0.88743	0.5125	0.71694	0.5125	0.45342
0.51278	1.00776	0.51278	0.88553	0.51278	0.70594	0.51278	0.45277
0.51306	1.01214	0.51306	0.88699	0.51306	0.70503	0.51306	0.4567
0.51333	1.00333	0.51333	0.88254	0.51333	0.70179	0.51333	0.46514
0.51361	1.00352	0.51361	0.8765	0.51361	0.69707	0.51361	0.47573
0.51389	1.00359	0.51389	0.88113	0.51389	0.70589	0.51389	0.47728
0.51417	0.99928	0.51417	0.8868	0.51417	0.70613	0.51417	0.4642
0.51444	0.99802	0.51444	0.88658	0.51444	0.70979	0.51444	0.44883
0.51472	0.99837	0.51472	0.8832	0.51472	0.7102	0.51472	0.4396
0.515	0.99897	0.515	0.88603	0.515	0.70617	0.515	0.44509
0.51528	1.00904	0.51528	0.87823	0.51528	0.7112	0.51528	0.45938
0.51556	0.99976	0.51556	0.87812	0.51556	0.70464	0.51556	0.46646
0.51583	1.01093	0.51583	0.88489	0.51583	0.70471	0.51583	0.46465
0.51611	1.00571	0.51611	0.88785	0.51611	0.7062	0.51611	0.45815
0.51639	1.00334	0.51639	0.87769	0.51639	0.70303	0.51639	0.45716
0.51667	0.99815	0.51667	0.87701	0.51667	0.70457	0.51667	0.46307
0.51694	0.99892	0.51694	0.88275	0.51694	0.71343	0.51694	0.46369
0.51722	1.00282	0.51722	0.87672	0.51722	0.69955	0.51722	0.45609
0.5175	0.99235	0.5175	0.87021	0.5175	0.6971	0.5175	0.44723
0.51778	1.00638	0.51778	0.87051	0.51778	0.715	0.51778	0.44404
0.51806	1.01189	0.51806	0.87336	0.51806	0.71298	0.51806	0.44915
0.51833	1.00663	0.51833	0.8704	0.51833	0.71908	0.51833	0.45605
0.51861	1.00238	0.51861	0.86396	0.51861	0.70069	0.51861	0.46184
0.51889	1.00641	0.51889	0.86592	0.51889	0.70295	0.51889	0.46234
0.51917	1.00289	0.51917	0.87266	0.51917	0.70554	0.51917	0.46187
0.51944	1.00219	0.51944	0.87459	0.51944	0.70795	0.51944	0.46296
0.51972	1.00717	0.51972	0.87359	0.51972	0.70842	0.51972	0.46712
0.52	1.01154	0.52	0.87338	0.52	0.70672	0.52	0.47265
0.52028	0.98922	0.52028	0.87516	0.52028	0.70275	0.52028	0.47601
0.52056	0.99754	0.52056	0.88128	0.52056	0.70538	0.52056	0.47079
0.52083	1.00207	0.52083	0.88414	0.52083	0.71812	0.52083	0.46442
0.52111	1.01348	0.52111	0.86974	0.52111	0.69952	0.52111	0.46258
0.52139	1.01108	0.52139	0.86207	0.52139	0.70527	0.52139	0.46653
0.52167	1.00606	0.52167	0.8662	0.52167	0.69265	0.52167	0.4702
0.52194	1.00542	0.52194	0.8726	0.52194	0.70327	0.52194	0.46907
0.52222	1.01226	0.52222	0.87061	0.52222	0.71129	0.52222	0.46241
0.5225	1.00807	0.5225	0.87019	0.5225	0.70124	0.5225	0.46013
0.52278	1.00597	0.52278	0.86979	0.52278	0.70605	0.52278	0.46255
0.52306	0.99928	0.52306	0.86842	0.52306	0.69489	0.52306	0.46289
0.52333	0.99389	0.52333	0.869	0.52333	0.69669	0.52333	0.45838
0.52361	1.00772	0.52361	0.86612	0.52361	0.71059	0.52361	0.4545
0.52389	1.00565	0.52389	0.86484	0.52389	0.70745	0.52389	0.45405
0.52417	1.00805	0.52417	0.86254	0.52417	0.70659	0.52417	0.45356
0.52444	1.00786	0.52444	0.8592	0.52444	0.70957	0.52444	0.44813
0.52472	0.99215	0.52472	0.8628	0.52472	0.70371	0.52472	0.445
0.525	0.99837	0.525	0.87082	0.525	0.70392	0.525	0.44861
0.52528	1.00606	0.52528	0.8731	0.52528	0.70169	0.52528	0.46024
0.52556	1.01254	0.52556	0.87324	0.52556	0.70019	0.52556	0.46514
0.52583	1.0018	0.52583	0.87385	0.52583	0.70294	0.52583	0.46315
0.52611	1.00108	0.52611	0.86867	0.52611	0.70144	0.52611	0.46467
0.52639	1.00127	0.52639	0.87192	0.52639	0.70352	0.52639	0.47141
0.52667	1.00648	0.52667	0.87221	0.52667	0.70266	0.52667	0.47526
0.52694	1.00471	0.52694	0.87271	0.52694	0.69458	0.52694	0.47177
0.52722	1.0037	0.52722	0.87102	0.52722	0.70434	0.52722	0.45445
0.5275	1.00053	0.5275	0.8679	0.5275	0.71668	0.5275	0.4463
0.52778	1.00381	0.52778	0.86138	0.52778	0.70896	0.52778	0.44947
0.52806	1.00535	0.52806	0.86674	0.52806	0.70518	0.52806	0.45863
0.52833	0.99937	0.52833	0.86378	0.52833	0.70075	0.52833	0.4657
0.52861	1.00944	0.52861	0.86367	0.52861	0.70432	0.52861	0.46091
0.52889	1.00239	0.52889	0.86981	0.52889	0.70221	0.52889	0.4457
0.52917	0.99295	0.52917	0.87279	0.52917	0.70092	0.52917	0.43689
0.52944	1.00131	0.52944	0.86656	0.52944	0.70459	0.52944	0.43279
0.52972	1.00435	0.52972	0.86058	0.52972	0.69383	0.52972	0.44003
0.53	1.01066	0.53	0.85324	0.53	0.69682	0.53	0.45162
0.53028	1.00643	0.53028	0.85245	0.53028	0.71152	0.53028	0.45989
0.53056	1.00599	0.53056	0.85533	0.53056	0.70147	0.53056	0.45778
0.53083	0.99956	0.53083	0.85447	0.53083	0.70733	0.53083	0.44876
0.53111	0.9999	0.53111	0.84896	0.53111	0.70402	0.53111	0.43713
0.53139	0.9878	0.53139	0.85087	0.53139	0.70148	0.53139	0.43525
0.53167	0.99578	0.53167	0.85163	0.53167	0.713	0.53167	0.4431
0.53194	1.0014	0.53194	0.85546	0.53194	0.70435	0.53194	0.45119
0.53222	1.01967	0.53222	0.86444	0.53222	0.71396	0.53222	0.45244
0.5325	1.00125	0.5325	0.86191	0.5325	0.70255	0.5325	0.45007
0.53278	1.00255	0.53278	0.85844	0.53278	0.7035	0.53278	0.44711
0.53306	0.99547	0.53306	0.85292	0.53306	0.71506	0.53306	0.45201
0.53333	0.99824	0.53333	0.85493	0.53333	0.6991	0.53333	0.4581
0.53361	1.01101	0.53361	0.85453	0.53361	0.70359	0.53361	0.46498
0.53389	1.00105	0.53389	0.86138	0.53389	0.72337	0.53389	0.47288
0.53417	0.99287	0.53417	0.86129	0.53417	0.71802	0.53417	0.47546
0.53444	1.00149	0.53444	0.85948	0.53444	0.71428	0.53444	0.46878
0.53472	0.99999	0.53472	0.84888	0.53472	0.71306	0.53472	0.45446
0.535	0.99875	0.535	0.85466	0.535	0.7119	0.535	0.44081
0.53528	0.99609	0.53528	0.86606	0.53528	0.71816	0.53528	0.44215
0.53556	1.00161	0.53556	0.86807	0.53556	0.7201	0.53556	0.4496
0.53583	0.99768	0.53583	0.8545	0.53583	0.70671	0.53583	0.45296
0.53611	1.00342	0.53611	0.85239	0.53611	0.70881	0.53611	0.44922
0.53639	0.99428	0.53639	0.86147	0.53639	0.71247	0.53639	0.44108
0.53667	0.98912	0.53667	0.86724	0.53667	0.71669	0.53667	0.43506
0.53694	0.99667	0.53694	0.86193	0.53694	0.70462	0.53694	0.43331
0.53722	0.99004	0.53722	0.85844	0.53722	0.7078	0.53722	0.43607
0.5375	0.99217	0.5375	0.86343	0.5375	0.721	0.5375	0.44798
0.53778	0.99422	0.53778	0.86934	0.53778	0.7051	0.53778	0.46253
0.53806	0.99637	0.53806	0.87315	0.53806	0.72506	0.53806	0.46264
0.53833	0.9941	0.53833	0.86849	0.53833	0.7217	0.53833	0.45055
0.53861	1.00165	0.53861	0.86256	0.53861	0.71834	0.53861	0.43737
0.53889	1.01056	0.53889	0.86247	0.53889	0.73027	0.53889	0.43386
0.53917	0.99855	0.53917	0.86196	0.53917	0.70894	0.53917	0.44464
0.53944	1.00997	0.53944	0.86373	0.53944	0.71261	0.53944	0.45523
0.53972	1.00019	0.53972	0.86329	0.53972	0.72184	0.53972	0.45966
0.54	0.9963	0.54	0.85865	0.54	0.70794	0.54	0.46329
0.54028	1.01216	0.54028	0.85358	0.54028	0.72258	0.54028	0.45834
0.54056	1.00111	0.54056	0.85641	0.54056	0.72029	0.54056	0.45168
0.54083	1.0018	0.54083	0.86065	0.54083	0.7262	0.54083	0.44995
0.54111	1.00798	0.54111	0.86783	0.54111	0.72622	0.54111	0.44958
0.54139	1.00199	0.54139	0.86427	0.54139	0.72478	0.54139	0.45585
0.54167	0.99177	0.54167	0.86356	0.54167	0.73737	0.54167	0.45989
0.54194	1.00557	0.54194	0.86207	0.54194	0.73273	0.54194	0.45867
0.54222	0.99444	0.54222	0.85888	0.54222	0.73642	0.54222	0.46148
0.5425	1.0054	0.5425	0.85072	0.5425	0.74227	0.5425	0.46137
0.54278	1.00338	0.54278	0.85507	0.54278	0.73662	0.54278	0.45445
0.54306	1.00042	0.54306	0.86005	0.54306	0.73894	0.54306	0.44591
0.54333	0.99164	0.54333	0.86019	0.54333	0.73193	0.54333	0.44208
0.54361	1.0036	0.54361	0.8584	0.54361	0.74452	0.54361	0.44979
0.54389	0.99855	0.54389	0.85821	0.54389	0.72072	0.54389	0.46233
0.54417	0.99969	0.54417	0.85506	0.54417	0.71805	0.54417	0.46101
0.54444	1.00046	0.54444	0.85477	0.54444	0.73818	0.54444	0.45021
0.54472	1.01042	0.54472	0.85332	0.54472	0.741	0.54472	0.44172
0.545	1.00597	0.545	0.86152	0.545	0.72876	0.545	0.44235
0.54528	1.00794	0.54528	0.85848	0.54528	0.73134	0.54528	0.44647
0.54556	0.99842	0.54556	0.85744	0.54556	0.73552	0.54556	0.44556
0.54583	0.99896	0.54583	0.85481	0.54583	0.7429	0.54583	0.43552
0.54611	1.0047	0.54611	0.86042	0.54611	0.72817	0.54611	0.43106
0.54639	1.00813	0.54639	0.85547	0.54639	0.72717	0.54639	0.43002
0.54667	1.00691	0.54667	0.85791	0.54667	0.73954	0.54667	0.43318
0.54694	0.98737	0.54694	0.85763	0.54694	0.73961	0.54694	0.43684
0.54722	0.99586	0.54722	0.85488	0.54722	0.73784	0.54722	0.4384
0.5475	1.0048	0.5475	0.85729	0.5475	0.73293	0.5475	0.43543
0.54778	1.01398	0.54778	0.86059	0.54778	0.73593	0.54778	0.43272
0.54806	1.00944	0.54806	0.85916	0.54806	0.73884	0.54806	0.4258
0.54833	0.99932	0.54833	0.84903	0.54833	0.73655	0.54833	0.42256
0.54861	1.0006	0.54861	0.85246	0.54861	0.74496	0.54861	0.41743
0.54889	1.00448	0.54889	0.85684	0.54889	0.73146	0.54889	0.41521
0.54917	1.02088	0.54917	0.858	0.54917	0.73077	0.54917	0.41812
0.54944	1.00268	0.54944	0.85299	0.54944	0.72882	0.54944	0.42801
0.54972	1.00365	0.54972	0.85257	0.54972	0.73748	0.54972	0.43493
0.55	0.99264	0.55	0.85124	0.55	0.72338	0.55	0.43652
0.55028	1.00513	0.55028	0.85374	0.55028	0.73302	0.55028	0.42705
0.55056	0.99608	0.55056	0.85671	0.55056	0.72528	0.55056	0.42099
0.55083	0.9898	0.55083	0.85539	0.55083	0.72239	0.55083	0.424
0.55111	0.99905	0.55111	0.85629	0.55111	0.72015	0.55111	0.4376
0.55139	1.00973	0.55139	0.85061	0.55139	0.71537	0.55139	0.4516
0.55167	1.00283	0.55167	0.85148	0.55167	0.71474	0.55167	0.4631
0.55194	0.99727	0.55194	0.85202	0.55194	0.71216	0.55194	0.46957
0.55222	1.00327	0.55222	0.85141	0.55222	0.71549	0.55222	0.47392
0.5525	0.99355	0.5525	0.85029	0.5525	0.70459	0.5525	0.47303
0.55278	0.99237	0.55278	0.85526	0.55278	0.68913	0.55278	0.46623
0.55306	0.99699	0.55306	0.85189	0.55306	0.70084	0.55306	0.4572
0.55333	1.00488	0.55333	0.84836	0.55333	0.68802	0.55333	0.45829
0.55361	0.98909	0.55361	0.85581	0.55361	0.68719	0.55361	0.46556
0.55389	1.0054	0.55389	0.86051	0.55389	0.69518	0.55389	0.4702
0.55417	0.99849	0.55417	0.86201	0.55417	0.68571	0.55417	0.47359
[truncated: 192,003 more rows]
